# Supplementary material for: Distorted Views of Biodiversity: Spatial and Temporal Bias in Species Occurrence Data
Source: PLoS Biol. 2010 Jun 1;8(6):e1000385. doi: 10.1371/journal.pbio.1000385 (PMC2879389; doi:10.1371/journal.pbio.1000385)
Supplement: Dataset S1 — GALLIFORM: WPA Eurasian Database v 1.0. The records which could be at least approximately dated and georeferenced are contained in a comma delimited text file. The file gives information on the data source, the year of the record, the species the record relates to, the threat status of the species, the country the record is from and whether the record came from inside a protected area. The column names are mostly self-explanatory. In cases where an exact year of record was not known, a date range is given. For example, “Pre 1980” would indicate a record from 1979 or earlier. Similarly, “Post 1980” would indicate a record from 1981 or later. For the column “Threatened?,” “0” indicates a non-threatened species and “1” a threatened species. For the column “Inside a Protected Area?”, “0” indicates the record is from outside a protected area and “1” inside a protected area. (8.47 MB TXT) [file pbio.1000385.s008.zip]

Archive with 1 entries (1 files):
- pbio.1000385.s008.txt
