# Supplementary material for: Distorted Views of Biodiversity: Spatial and Temporal Bias in Species Occurrence Data
Source: PLoS Biol. 2010 Jun 1;8(6):e1000385. doi: 10.1371/journal.pbio.1000385 (PMC2879389; doi:10.1371/journal.pbio.1000385)
Supplement: Dataset S1 — GALLIFORM: WPA Eurasian Database v 1.0. The records which could be at least approximately dated and georeferenced are contained in a comma delimited text file. The file gives information on the data source, the year of the record, the species the record relates to, the threat status of the species, the country the record is from and whether the record came from inside a protected area. The column names are mostly self-explanatory. In cases where an exact year of record was not known, a date range is given. For example, “Pre 1980” would indicate a record from 1979 or earlier. Similarly, “Post 1980” would indicate a record from 1981 or later. For the column “Threatened?,” “0” indicates a non-threatened species and “1” a threatened species. For the column “Inside a Protected Area?”, “0” indicates the record is from outside a protected area and “1” inside a protected area. (8.47 MB TXT) [file pbio.1000385.s008.zip › pbio.1000385.s008.txt]

Data Source	Year Of Record	Pre	Post	Genus	Species	Threatened?	Country	Inside a Protected Area?
Literature		1879	1873	Arborophila	brunneopectus	0	Thailand	1
Literature		1879	1873	Arborophila	chloropus	0	Thailand	1
Literature	1969			Lophophorus	impejanus	0	India	1
Literature	1935			Pavo	muticus	1	Myanmar (Burma)	1
Museum	1906			Lophura	swinhoii	1	Taiwan	1
Literature	1974			Lophura	swinhoii	1	Taiwan	1
Literature	1897			Syrmaticus	mikado	0	Taiwan	1
Literature	1969			Syrmaticus	mikado	0	Taiwan	1
Literature	1906			Syrmaticus	mikado	0	Taiwan	1
Museum	1906			Syrmaticus	mikado	0	Taiwan	1
Literature	1974			Syrmaticus	mikado	0	Taiwan	1
Literature	1935			Lophura	leucomelanos	0	Myanmar (Burma)	1
Literature	1931			Lophophorus	sclateri	1	Myanmar (Burma)	1
Literature	1931			Tragopan	temminckii	0	Myanmar (Burma)	1
Literature	1931			Ithaginis	cruentus	0	Myanmar (Burma)	1
Literature	1931			Ithaginis	cruentus	0	Myanmar (Burma)	1
Literature	1926			Ithaginis	cruentus	0	Myanmar (Burma)	1
Literature	1938			Bambusicola	fytchii	0	Thailand	1
Literature	1995			Tragopan	blythii	1	Myanmar (Burma)	1
Literature	1995			Syrmaticus	humiae	0	Myanmar (Burma)	1
Literature	1965			Lophura	swinhoii	1	Taiwan	1
Literature	1897			Lophura	swinhoii	1	Taiwan	1
Literature	1969			Lophura	swinhoii	1	Taiwan	1
Literature	1897			Lophura	swinhoii	1	Taiwan	1
Literature	1906			Lophura	swinhoii	1	Taiwan	1
Literature	1974			Lophura	swinhoii	1	Taiwan	1
Literature	1969			Syrmaticus	mikado	0	Taiwan	1
Literature	1974			Syrmaticus	mikado	0	Taiwan	1
Literature	1974			Lophura	swinhoii	1	Taiwan	1
Museum	1906			Syrmaticus	mikado	0	Taiwan	1
Literature	1988			Catreus	wallichii	1	India	1
Literature	1988			Catreus	wallichii	1	India	1
Literature	1980			Catreus	wallichii	1	India	1
Literature	1989			Pucrasia	macrolopha	0	India	1
Literature	1989			Pucrasia	macrolopha	0	India	1
Literature	1989			Pucrasia	macrolopha	0	India	1
Literature	1988			Pucrasia	macrolopha	0	India	1
Literature	1980			Pucrasia	macrolopha	0	India	1
Literature	1980			Pucrasia	macrolopha	0	India	1
Literature	1980			Pucrasia	macrolopha	0	India	1
Literature	1989			Lophophorus	impejanus	0	India	1
Literature	1988			Lophophorus	impejanus	0	India	1
Literature	1983			Lophophorus	impejanus	0	India	1
Literature	1981			Lophophorus	impejanus	0	India	1
Literature	1979			Lophophorus	impejanus	0	India	1
Literature	1980			Lophophorus	impejanus	0	India	1
Literature	1989			Lophophorus	impejanus	0	India	1
Literature	1986			Tragopan	melanocephala	1	India	1
Literature	1989			Tragopan	melanocephala	1	India	1
Literature	1979			Tragopan	melanocephala	1	India	1
Literature	1994			Tragopan	satyra	0	India	1
Literature	1980			Catreus	wallichii	1	India	1
Literature	1988			Lophura	leucomelanos	0	India	1
Literature	1988			Lophura	leucomelanos	0	India	1
Literature	1988			Lophura	leucomelanos	0	India	1
Literature	1982			Lophura	leucomelanos	0	India	1
Literature	1982			Lophura	leucomelanos	0	India	1
Literature	1993			Lophura	leucomelanos	0	India	1
Literature	1990			Gallus	sonneratii	0	India	1
Literature	1905			Tragopan	melanocephala	1	India	1
Literature	1989			Tragopan	melanocephala	1	India	1
Literature	1990			Gallus	sonneratii	0	India	1
Literature	1990			Gallus	sonneratii	0	India	1
Literature	1988			Gallus	gallus	0	India	1
Literature	1990			Gallus	gallus	0	India	1
Literature	1990			Gallus	gallus	0	India	1
Literature	1990			Gallus	gallus	0	India	1
Literature	1987			Gallus	gallus	0	India	1
Literature	1995			Gallus	gallus	0	India	1
Literature	1992			Gallus	gallus	0	India	1
Literature	1991			Gallus	gallus	0	India	1
Literature	1989			Gallus	gallus	0	India	1
Literature	1989			Gallus	gallus	0	India	1
Literature	1991			Gallus	gallus	0	India	1
Literature	1990			Polyplectron	bicalcaratum	0	India	1
Literature	1990			Polyplectron	bicalcaratum	0	India	1
Literature	1990			Polyplectron	bicalcaratum	0	India	1
Literature	1993			Polyplectron	bicalcaratum	0	India	1
Literature	1991			Polyplectron	bicalcaratum	0	India	1
Literature	1991			Polyplectron	bicalcaratum	0	India	1
Literature	1991			Syrmaticus	humiae	0	India	1
Literature	1979			Catreus	wallichii	1	India	1
Literature	1980			Catreus	wallichii	1	India	1
Literature	1991			Lophophorus	impejanus	0	India	1
Literature	1991			Pucrasia	macrolopha	0	India	1
Literature	1991			Lophura	leucomelanos	0	India	1
Literature	1993			Gallus	sonneratii	0	India	1
Literature	1992			Galloperdix	spadicea	0	India	1
Literature	1980			Gallus	gallus	0	India	1
Literature	1994			Gallus	sonneratii	0	India	1
Literature	1994			Coturnix	coromandelica	0	India	1
Literature	1995			Pucrasia	macrolopha	0	India	1
Literature	1995			Lophophorus	impejanus	0	India	1
Literature	1995			Lerwa	lerwa	0	India	1
Literature	1995			Tetraogallus	himalayensis	0	India	1
Literature	1995			Alectoris	chukar	0	India	1
Literature	1994			Lophura	leucomelanos	0	India	1
Literature	1987			Galloperdix	lunulata	0	India	1
Literature		1991	1988	Arborophila	brunneopectus	0	Vietnam	1
Literature	1988			Arborophila	brunneopectus	0	Vietnam	1
Literature	1988			Arborophila	brunneopectus	0	Vietnam	1
Literature	1988			Arborophila	brunneopectus	0	Vietnam	1
Literature	1927			Arborophila	cambodiana	1	Cambodia	1
Literature	1927			Arborophila	chloropus	0	Cambodia	1
Literature	1988			Arborophila	chloropus	0	Vietnam	1
Literature	1971			Lophophorus	impejanus	0	Pakistan	1
Literature	1931			Lophophorus	sclateri	1	Myanmar (Burma)	1
Literature	1914			Tragopan	blythii	1	Bhutan	1
Literature	1879			Tragopan	blythii	1	India	1
Literature	1931			Lophophorus	sclateri	1	Myanmar (Burma)	1
Literature		1991	1988	Polyplectron	bicalcaratum	0	Vietnam	1
Literature		1991	1988	Polyplectron	bicalcaratum	0	Vietnam	1
Literature	1988			Polyplectron	bicalcaratum	0	Vietnam	1
Literature	1988			Polyplectron	bicalcaratum	0	Vietnam	1
Literature	1976			Catreus	wallichii	1	Nepal	1
Literature	1984			Catreus	wallichii	1	India	1
Literature	1905			Catreus	wallichii	1	India	1
Literature	1980			Catreus	wallichii	1	India	1
Literature	1979			Catreus	wallichii	1	India	1
Literature	1983			Catreus	wallichii	1	India	1
Literature		1991	1988	Arborophila	brunneopectus	0	Vietnam	1
Literature	1991			Arborophila	brunneopectus	0	Vietnam	1
Literature	1991			Arborophila	chloropus	0	Vietnam	1
Literature		1991	1988	Arborophila	merlini	1	Vietnam	1
Literature	1991			Arborophila	merlini	1	Vietnam	1
Literature		1991	1988	Arborophila	rufogularis	0	Vietnam	1
Literature	1926			Arborophila	rufogularis	0	Vietnam	1
Literature	1991			Arborophila	rufogularis	0	Vietnam	1
Literature	1991			Arborophila	rufogularis	0	Vietnam	1
Literature		1991	1988	Francolinus	pintadeanus	0	Vietnam	1
Literature	1991			Francolinus	pintadeanus	0	Vietnam	1
Literature	1991			Francolinus	pintadeanus	0	Vietnam	1
Literature	1988			Francolinus	pintadeanus	0	Vietnam	1
Literature		1991	1988	Gallus	gallus	0	Vietnam	1
Literature	1991			Gallus	gallus	0	Vietnam	1
Literature		1991	1988	Gallus	gallus	0	Vietnam	1
Literature	1988			Gallus	gallus	0	Vietnam	1
Literature	1988			Gallus	gallus	0	Vietnam	1
Literature	1988			Lophura	diardi	0	Vietnam	1
Literature		1991	1988	Lophura	hatinhensis	1	Vietnam	1
Literature	1990			Lophura	imperialis	0	Vietnam	1
Literature		1991	1988	Lophura	imperialis	0	Vietnam	1
Literature		1991	1988	Lophura	nycthemera	0	Vietnam	1
Literature	1991			Lophura	nycthemera	0	Vietnam	1
Literature	1927			Lophura	nycthemera	0	Cambodia	1
Literature	1988			Lophura	nycthemera	0	Vietnam	1
Literature	1988			Lophura	nycthemera	0	Vietnam	1
Literature	1991			Lophura	nycthemera	0	Vietnam	1
Literature	1988			Lophura	nycthemera	0	Vietnam	1
Literature		1991	1988	Pavo	muticus	1	Vietnam	1
Literature		1996	1987	Pavo	muticus	1	Thailand	1
Literature		1991	1988	Rheinardia	ocellata	0	Vietnam	1
Literature	1991			Rheinardia	ocellata	0	Vietnam	1
Literature		1991	1988	Rheinardia	ocellata	0	Vietnam	1
Literature	1988			Rheinardia	ocellata	0	Vietnam	1
Literature	1991			Rheinardia	ocellata	0	Vietnam	1
Literature	1991			Rheinardia	ocellata	0	Vietnam	1
Literature	1984			Lerwa	lerwa	0	Pakistan	1
Literature	1993			Tetraogallus	himalayensis	0	Pakistan	1
Literature	1993			Alectoris	chukar	0	Pakistan	1
Literature	1993			Alectoris	chukar	0	Pakistan	1
Literature	1993			Tetraogallus	himalayensis	0	Pakistan	1
Literature	1993			Lophophorus	impejanus	0	Pakistan	1
Literature	1993			Pucrasia	macrolopha	0	Pakistan	1
Literature	1993			Alectoris	chukar	0	Pakistan	1
Literature	1993			Alectoris	chukar	0	Pakistan	1
Literature	1993			Lerwa	lerwa	0	Pakistan	1
Literature	1993			Tetraogallus	himalayensis	0	Pakistan	1
Literature	1990			Francolinus	francolinus	0	Pakistan	1
Literature	1990			Francolinus	pondicerianus	0	Pakistan	1
Literature	1990			Francolinus	pondicerianus	0	Pakistan	1
Literature	1978			Francolinus	francolinus	0	Pakistan	1
Literature	1978			Francolinus	pondicerianus	0	Pakistan	1
Literature	1959			Francolinus	pondicerianus	0	Pakistan	1
Literature	1959			Francolinus	francolinus	0	Pakistan	1
Literature	1987			Francolinus	pondicerianus	0	Pakistan	1
Literature	1981			Gallus	lafayettii	0	Sri Lanka	1
Literature	1982			Gallus	lafayettii	0	Sri Lanka	1
Literature	1989			Gallus	lafayettii	0	Sri Lanka	1
Literature	1980			Gallus	lafayettii	0	Sri Lanka	1
Literature	1985			Pavo	cristatus	0	Sri Lanka	1
Literature	1985			Pavo	cristatus	0	Sri Lanka	1
Literature	1981			Galloperdix	bicalcarata	0	Sri Lanka	1
Literature	1985			Gallus	lafayettii	0	Sri Lanka	1
Literature	1986			Gallus	lafayettii	0	Sri Lanka	1
Literature	1987			Gallus	lafayettii	0	Sri Lanka	1
Literature	1987			Pavo	cristatus	0	Sri Lanka	1
Literature	1990			Pavo	cristatus	0	Sri Lanka	1
Literature	1990			Gallus	lafayettii	0	Sri Lanka	1
Literature	1917			Arborophila	sumatrana	0	Indonesia	1
Literature		1899	1896	Arborophila	sumatrana	0	Indonesia	1
Literature	1983			Francolinus	pondicerianus	0	Pakistan	1
Literature	1983			Francolinus	francolinus	0	Pakistan	1
Literature	1974			Francolinus	francolinus	0	Pakistan	1
Literature	1997			Francolinus	pondicerianus	0	Pakistan	1
Literature	1987			Tragopan	satyra	0	Nepal	1
Literature	1989			Pavo	cristatus	0	Sri Lanka	1
Literature	1986			Gallus	lafayettii	0	Sri Lanka	1
Literature	1986			Pavo	cristatus	0	Sri Lanka	1
Literature	1982			Coturnix	chinensis	0	Sri Lanka	1
Literature	1982			Gallus	lafayettii	0	Sri Lanka	1
Literature	1982			Gallus	lafayettii	0	Sri Lanka	1
Literature	1990			Gallus	lafayettii	0	Sri Lanka	1
Literature	1990			Gallus	lafayettii	0	Sri Lanka	1
Literature	1990			Gallus	lafayettii	0	Sri Lanka	1
Literature	1992			Gallus	lafayettii	0	Sri Lanka	1
Literature	1993			Galloperdix	bicalcarata	0	Sri Lanka	1
Literature	1993			Galloperdix	bicalcarata	0	Sri Lanka	1
Literature	1995			Gallus	lafayettii	0	Sri Lanka	1
Literature	1995			Gallus	lafayettii	0	Sri Lanka	1
Literature	1987			Galloperdix	bicalcarata	0	Sri Lanka	1
Literature	1988			Gallus	lafayettii	0	Sri Lanka	1
Literature	1991			Perdicula	asiatica	0	Sri Lanka	1
Literature	1991			Gallus	lafayettii	0	Sri Lanka	1
Literature	1991			Pavo	cristatus	0	Sri Lanka	1
Literature	1992			Perdicula	asiatica	0	Sri Lanka	1
Literature	1992			Pavo	cristatus	0	Sri Lanka	1
Literature	1982			Gallus	lafayettii	0	Sri Lanka	1
Literature	1987			Gallus	lafayettii	0	Sri Lanka	1
Literature	1988			Gallus	lafayettii	0	Sri Lanka	1
Literature	1988			Gallus	lafayettii	0	Sri Lanka	1
Literature	1989			Gallus	lafayettii	0	Sri Lanka	1
Literature	1987			Galloperdix	bicalcarata	0	Sri Lanka	1
Literature	1988			Galloperdix	bicalcarata	0	Sri Lanka	1
Literature	1988			Galloperdix	bicalcarata	0	Sri Lanka	1
Literature	1988			Galloperdix	bicalcarata	0	Sri Lanka	1
Literature	1989			Galloperdix	bicalcarata	0	Sri Lanka	1
Literature	1989			Galloperdix	bicalcarata	0	Sri Lanka	1
Literature	1990			Galloperdix	bicalcarata	0	Sri Lanka	1
Literature	1989			Gallus	lafayettii	0	Sri Lanka	1
Literature	1989			Gallus	lafayettii	0	Sri Lanka	1
Literature	1990			Gallus	lafayettii	0	Sri Lanka	1
Literature	1990			Gallus	lafayettii	0	Sri Lanka	1
Literature	1991			Gallus	lafayettii	0	Sri Lanka	1
Literature	1995			Gallus	lafayettii	0	Sri Lanka	1
Literature	1992			Galloperdix	bicalcarata	0	Sri Lanka	1
Literature	1992			Gallus	lafayettii	0	Sri Lanka	1
Literature	1994			Gallus	lafayettii	0	Sri Lanka	1
Literature	1994			Galloperdix	bicalcarata	0	Sri Lanka	1
Literature	1994			Galloperdix	bicalcarata	0	Sri Lanka	1
Literature	1995			Galloperdix	bicalcarata	0	Sri Lanka	1
Literature	1995			Galloperdix	bicalcarata	0	Sri Lanka	1
Literature	1981			Gallus	lafayettii	0	Sri Lanka	1
Literature	1982			Perdicula	asiatica	0	Sri Lanka	1
Literature	1982			Pavo	cristatus	0	Sri Lanka	1
Literature	1985			Pavo	cristatus	0	Sri Lanka	1
Literature	1987			Gallus	lafayettii	0	Sri Lanka	1
Literature	1987			Pavo	cristatus	0	Sri Lanka	1
Literature	1988			Gallus	lafayettii	0	Sri Lanka	1
Literature	1990			Gallus	lafayettii	0	Sri Lanka	1
Literature	1991			Gallus	lafayettii	0	Sri Lanka	1
Literature	1993			Gallus	lafayettii	0	Sri Lanka	1
Literature	1995			Gallus	lafayettii	0	Sri Lanka	1
Literature	1991			Gallus	lafayettii	0	Sri Lanka	1
Literature	1991			Gallus	lafayettii	0	Sri Lanka	1
Literature	1988			Pavo	cristatus	0	Sri Lanka	1
Literature	1989			Pavo	cristatus	0	Sri Lanka	1
Literature	1994			Pavo	cristatus	0	Sri Lanka	1
Literature	1995			Pavo	cristatus	0	Sri Lanka	1
Literature	1995			Pavo	cristatus	0	Sri Lanka	1
Literature	1991			Perdicula	asiatica	0	Sri Lanka	1
Literature	1995			Perdicula	asiatica	0	Sri Lanka	1
Literature	1995			Perdicula	asiatica	0	Sri Lanka	1
Literature	1987			Pavo	cristatus	0	Sri Lanka	1
Literature	1987			Pavo	cristatus	0	Sri Lanka	1
Literature	1989			Galloperdix	bicalcarata	0	Sri Lanka	1
Literature	1987			Gallus	lafayettii	0	Sri Lanka	1
Literature	1990			Perdicula	asiatica	0	Sri Lanka	1
Literature	1990			Pavo	cristatus	0	Sri Lanka	1
Literature	1991			Pavo	cristatus	0	Sri Lanka	1
Literature	1991			Pavo	cristatus	0	Sri Lanka	1
Literature	1991			Gallus	lafayettii	0	Sri Lanka	1
Literature	1993			Galloperdix	bicalcarata	0	Sri Lanka	1
Literature	1995			Galloperdix	bicalcarata	0	Sri Lanka	1
Literature	1993			Gallus	lafayettii	0	Sri Lanka	1
Literature	1994			Gallus	lafayettii	0	Sri Lanka	1
Literature	1994			Pavo	cristatus	0	Sri Lanka	1
Literature	1991			Galloperdix	bicalcarata	0	Sri Lanka	1
Literature	1991			Galloperdix	bicalcarata	0	Sri Lanka	1
Literature	1992			Galloperdix	bicalcarata	0	Sri Lanka	1
Literature	1991			Gallus	lafayettii	0	Sri Lanka	1
Literature	1991			Gallus	lafayettii	0	Sri Lanka	1
Literature	1992			Gallus	lafayettii	0	Sri Lanka	1
Literature	1992			Galloperdix	bicalcarata	0	Sri Lanka	1
Literature	1993			Galloperdix	bicalcarata	0	Sri Lanka	1
Literature	1993			Galloperdix	bicalcarata	0	Sri Lanka	1
Literature	1994			Galloperdix	bicalcarata	0	Sri Lanka	1
Literature	1995			Galloperdix	bicalcarata	0	Sri Lanka	1
Literature	1993			Gallus	lafayettii	0	Sri Lanka	1
Literature	1993			Gallus	lafayettii	0	Sri Lanka	1
Literature	1993			Gallus	lafayettii	0	Sri Lanka	1
Literature	1994			Gallus	lafayettii	0	Sri Lanka	1
Literature	1985			Pavo	cristatus	0	Sri Lanka	1
Literature	1986			Gallus	lafayettii	0	Sri Lanka	1
Literature	1987			Perdicula	asiatica	0	Sri Lanka	1
Literature	1989			Perdicula	asiatica	0	Sri Lanka	1
Literature	1989			Perdicula	asiatica	0	Sri Lanka	1
Literature	1989			Pavo	cristatus	0	Sri Lanka	1
Literature	1989			Pavo	cristatus	0	Sri Lanka	1
Literature	1991			Perdicula	asiatica	0	Sri Lanka	1
Literature	1990			Galloperdix	bicalcarata	0	Sri Lanka	1
Literature	1990			Gallus	lafayettii	0	Sri Lanka	1
Literature	1988			Gallus	lafayettii	0	Sri Lanka	1
Literature	1988			Pavo	cristatus	0	Sri Lanka	1
Literature	1989			Galloperdix	bicalcarata	0	Sri Lanka	1
Literature	1990			Gallus	lafayettii	0	Sri Lanka	1
Literature	1990			Gallus	lafayettii	0	Sri Lanka	1
Literature	1991			Perdicula	asiatica	0	Sri Lanka	1
Literature	1991			Pavo	cristatus	0	Sri Lanka	1
Literature	1992			Galloperdix	bicalcarata	0	Sri Lanka	1
Literature	1992			Gallus	lafayettii	0	Sri Lanka	1
Literature	1992			Galloperdix	bicalcarata	0	Sri Lanka	1
Literature	1992			Gallus	lafayettii	0	Sri Lanka	1
Literature	1980			Galloperdix	bicalcarata	0	Sri Lanka	1
Literature	1980			Gallus	lafayettii	0	Sri Lanka	1
Literature	1980			Gallus	lafayettii	0	Sri Lanka	1
Literature	1980			Gallus	lafayettii	0	Sri Lanka	1
Literature	1980			Gallus	lafayettii	0	Sri Lanka	1
Literature	1980			Pavo	cristatus	0	Sri Lanka	1
Literature	1927			Arborophila	charltonii	0	Malaysia	1
Literature		1991	1988	Arborophila	charltonii	0	Malaysia	1
Literature	1912			Arborophila	charltonii	0	Malaysia	1
Literature	1935			Arborophila	hyperythra	0	Malaysia	1
Literature	1935			Arborophila	hyperythra	0	Malaysia	1
Literature		1969	1957	Arborophila	hyperythra	0	Malaysia	1
Museum	1895			Arborophila	hyperythra	0	Malaysia	1
Museum	1937			Arborophila	hyperythra	0	Malaysia	1
Literature	1978			Arborophila	hyperythra	0	Malaysia	1
Literature	1916			Arborophila	javanica	0	Indonesia	1
Literature	1916			Arborophila	javanica	0	Indonesia	1
Literature	1916			Arborophila	javanica	0	Indonesia	1
Literature	1994			Arborophila	javanica	0	Indonesia	1
Museum		1917	1899	Arborophila	javanica	0	Indonesia	1
Museum	1896			Arborophila	javanica	0	Indonesia	1
Museum	1930			Arborophila	javanica	0	Indonesia	1
Literature		1964	1957	Arborophila	campbelli	1	Malaysia	1
Literature	1937			Arborophila	rubrirostris	0	Indonesia	1
Literature	1981			Arborophila	rubrirostris	0	Indonesia	1
Literature	1983			Arborophila	rubrirostris	0	Indonesia	1
Literature	1914			Arborophila	rubrirostris	0	Indonesia	1
Literature	1914			Arborophila	rubrirostris	0	Indonesia	1
Literature		1918	1912	Arborophila	rubrirostris	0	Indonesia	1
Literature		1918	1912	Arborophila	rubrirostris	0	Indonesia	1
Literature	1939			Arborophila	rubrirostris	0	Indonesia	1
Literature	1939			Arborophila	rubrirostris	0	Indonesia	1
Museum	1915			Arborophila	rubrirostris	0	Indonesia	1
Literature	1984			Argusianus	argus	0	Brunei	1
Literature		1986	1969	Argusianus	argus	0	Indonesia	1
Literature	1927			Argusianus	argus	0	Malaysia	1
Literature	1978			Argusianus	argus	0	Malaysia	1
Literature	1982			Argusianus	argus	0	Indonesia	1
Literature	1927			Rollulus	rouloul	0	Malaysia	1
Literature		1991	1988	Argusianus	argus	0	Malaysia	1
Literature	1986			Argusianus	argus	0	Brunei	1
Literature	1986			Argusianus	argus	0	Brunei	1
Literature	1967			Argusianus	argus	0	Malaysia	1
Literature		1963	1960	Argusianus	argus	0	Malaysia	1
Literature	1974			Argusianus	argus	0	Indonesia	1
Literature	1986			Argusianus	argus	0	Indonesia	1
Literature	1988			Argusianus	argus	0	Indonesia	1
Literature		1975	1970	Argusianus	argus	0	Indonesia	1
Literature	1986			Argusianus	argus	0	Indonesia	1
Literature	1986			Argusianus	argus	0	Indonesia	1
Literature	1983			Argusianus	argus	0	Indonesia	1
Literature		1993	1988	Argusianus	argus	0	Indonesia	1
Literature	1989			Argusianus	argus	0	Indonesia	1
Literature	1989			Caloperdix	oculea	0	Indonesia	1
Literature	1989			Caloperdix	oculea	0	Indonesia	1
Literature	1989			Caloperdix	oculea	0	Indonesia	1
Literature	1988			Caloperdix	oculea	0	Indonesia	1
Literature		1989	1986	Coturnix	chinensis	0	Malaysia	1
Literature	1994			Coturnix	chinensis	0	Indonesia	1
Literature	1962			Coturnix	chinensis	0	Malaysia	1
Literature	1993			Gallus	gallus	0	Indonesia	1
Literature	1991			Gallus	gallus	0	Philippines	1
Literature		1964	1957	Gallus	gallus	0	Malaysia	1
Literature	1963			Gallus	gallus	0	Malaysia	1
Literature	1916			Gallus	gallus	0	Indonesia	1
Literature	1983			Gallus	gallus	0	Indonesia	1
Literature	1994			Gallus	gallus	0	Indonesia	1
Museum	1885			Gallus	gallus	0	Thailand	1
Literature	1991			Gallus	gallus	0	Indonesia	1
Literature		1993	1978	Gallus	gallus	0	Indonesia	1
Literature	1993			Gallus	varius	0	Indonesia	1
Literature	1916			Gallus	varius	0	Indonesia	1
Literature	1994			Gallus	varius	0	Indonesia	1
Literature	1994			Gallus	varius	0	Indonesia	1
Museum	1909			Gallus	varius	0	Indonesia	1
Literature	1992			Lophura	ignita	0	Indonesia	1
Literature	1992			Lophura	ignita	0	Indonesia	1
Literature		1991	1988	Lophura	ignita	0	Malaysia	1
Museum	1910			Gallus	varius	0	Indonesia	1
Literature	1935			Haematortyx	sanguiniceps	0	Malaysia	1
Literature	1978			Haematortyx	sanguiniceps	0	Malaysia	1
Literature		1969	1957	Haematortyx	sanguiniceps	0	Malaysia	1
Literature	1962			Haematortyx	sanguiniceps	0	Malaysia	1
Literature	1935			Lophura	bulweri	1	Malaysia	1
Literature	1978			Lophura	bulweri	1	Malaysia	1
Literature	1990			Lophura	bulweri	1	Malaysia	1
Literature	1988			Lophura	bulweri	1	Indonesia	1
Literature		1986	1969	Lophura	erythrophthalma	1	Indonesia	1
Literature	1978			Lophura	erythrophthalma	1	Malaysia	1
Literature	1967			Lophura	erythrophthalma	1	Brunei	1
Literature		1989	1986	Lophura	erythrophthalma	1	Malaysia	1
Literature		1989	1977	Lophura	erythrophthalma	1	Indonesia	1
Literature		1986	1969	Lophura	ignita	0	Indonesia	1
Literature	1927			Lophura	ignita	0	Malaysia	1
Literature	1978			Lophura	ignita	0	Malaysia	1
Literature	1983			Lophura	ignita	0	Brunei	1
Literature	1974			Lophura	ignita	0	Indonesia	1
Literature	1986			Lophura	ignita	0	Indonesia	1
Literature		1970	1965	Lophura	ignita	0	Indonesia	1
Literature	1962			Lophura	ignita	0	Malaysia	1
Literature	1991			Lophura	inornata	1	Indonesia	1
Literature	1986			Lophura	inornata	1	Indonesia	1
Literature	1986			Lophura	inornata	1	Indonesia	1
Literature	1914			Lophura	inornata	1	Indonesia	1
Literature	1914			Lophura	inornata	1	Indonesia	1
Literature	1914			Lophura	inornata	1	Indonesia	1
Literature		1918	1912	Lophura	inornata	1	Indonesia	1
Museum	1915			Lophura	inornata	1	Indonesia	1
Literature		1986	1969	Melanoperdix	nigra	1	Indonesia	1
Literature	1978			Melanoperdix	nigra	1	Malaysia	1
Literature	1931			Melanoperdix	nigra	1	Malaysia	1
Literature	1986			Melanoperdix	nigra	1	Indonesia	1
Literature	1937			Polyplectron	chalcurum	0	Indonesia	1
Literature	1937			Polyplectron	chalcurum	0	Indonesia	1
Literature	1981			Polyplectron	chalcurum	0	Indonesia	1
Literature	1990			Polyplectron	chalcurum	0	Indonesia	1
Literature	1881			Polyplectron	chalcurum	0	Indonesia	1
Literature	1914			Polyplectron	chalcurum	0	Indonesia	1
Literature	1978			Rollulus	rouloul	0	Malaysia	1
Literature	1983			Melanoperdix	nigra	1	Indonesia	1
Literature	1941			Pavo	muticus	1	Indonesia	1
Literature	1971			Pavo	muticus	1	Indonesia	1
Literature	1993			Pavo	muticus	1	Indonesia	1
Museum	1910			Pavo	muticus	1	Indonesia	1
Literature		1992	1984	Pavo	muticus	1	Indonesia	1
Literature		1993	1990	Pavo	muticus	1	Indonesia	1
Literature	1991			Pavo	muticus	1	Indonesia	1
Literature		1992	1984	Pavo	muticus	1	Indonesia	1
Literature	1987			Pavo	muticus	1	Indonesia	1
Literature	1989			Pavo	muticus	1	Indonesia	1
Literature		1992	1984	Pavo	muticus	1	Indonesia	1
Literature	1990			Pavo	muticus	1	Indonesia	1
Literature	1990			Pavo	muticus	1	Indonesia	1
Literature	1919			Polyplectron	chalcurum	0	Indonesia	1
Literature		1918	1912	Polyplectron	chalcurum	0	Indonesia	1
Museum	1915			Polyplectron	chalcurum	0	Indonesia	1
Museum	1884			Polyplectron	chalcurum	0	Indonesia	1
Museum	1884			Polyplectron	chalcurum	0	Indonesia	1
Literature	1987			Polyplectron	chalcurum	0	Indonesia	1
Literature	1878			Polyplectron	emphanum	1	Philippines	1
Literature	1907			Polyplectron	emphanum	1	Philippines	1
Literature	1985			Polyplectron	emphanum	1	Philippines	1
Literature	1991			Polyplectron	emphanum	1	Philippines	1
Literature	1991			Polyplectron	emphanum	1	Philippines	1
Literature	1987			Polyplectron	emphanum	1	Philippines	1
Literature	1987			Polyplectron	emphanum	1	Philippines	1
Literature	1987			Polyplectron	emphanum	1	Philippines	1
Literature	1987			Polyplectron	emphanum	1	Philippines	1
Literature	1987			Polyplectron	emphanum	1	Philippines	1
Literature	1980			Polyplectron	inopinatum	1	Malaysia	1
Literature	1967			Polyplectron	inopinatum	1	Malaysia	1
Literature	1967			Polyplectron	inopinatum	1	Malaysia	1
Literature	1941			Polyplectron	inopinatum	1	Malaysia	1
Literature	1905			Polyplectron	inopinatum	1	Malaysia	1
Literature	1945			Polyplectron	inopinatum	1	Malaysia	1
Literature	1941			Polyplectron	inopinatum	1	Malaysia	1
Literature	1982			Polyplectron	malacense	1	Malaysia	1
Literature	1989			Polyplectron	malacense	1	Malaysia	1
Literature	1913			Polyplectron	malacense	1	Malaysia	1
Literature	1925			Rheinardia	ocellata	0	Malaysia	1
Literature	1905			Rheinardia	ocellata	0	Malaysia	1
Literature	1901			Rheinardia	ocellata	0	Malaysia	1
Literature	1905			Rheinardia	ocellata	0	Malaysia	1
Literature	1980			Rheinardia	ocellata	0	Malaysia	1
Literature	1988			Rhizothera	longirostris	0	Indonesia	1
Literature	1967			Rhizothera	longirostris	0	Malaysia	1
Literature	1967			Rhizothera	longirostris	0	Malaysia	1
Literature	1992			Rhizothera	longirostris	0	Malaysia	1
Literature	1989			Rollulus	rouloul	0	Indonesia	1
Literature		1986	1969	Rollulus	rouloul	0	Indonesia	1
Literature	1901			Rollulus	rouloul	0	Malaysia	1
Literature		1991	1988	Rollulus	rouloul	0	Malaysia	1
Literature		1985	1977	Arborophila	chloropus	0	Thailand	1
Literature		1933	1929	Arborophila	chloropus	0	Thailand	1
Literature	1914			Arborophila	chloropus	0	Thailand	1
Literature		1988	1978	Arborophila	chloropus	0	Thailand	1
Literature	1989			Arborophila	chloropus	0	Thailand	1
Literature		1988	1978	Arborophila	chloropus	0	Thailand	1
Literature		1988	1978	Arborophila	rufogularis	0	Thailand	1
Literature		1988	1978	Arborophila	rufogularis	0	Thailand	1
Literature		1988	1978	Arborophila	rufogularis	0	Thailand	1
Literature		1970	1959	Arborophila	rufogularis	0	Thailand	1
Literature		1985	1977	Arborophila	rufogularis	0	Thailand	1
Literature		1988	1978	Arborophila	rufogularis	0	Thailand	1
Literature	1989			Arborophila	rufogularis	0	Thailand	1
Literature		1988	1978	Arborophila	rufogularis	0	Thailand	1
Literature	1938			Arborophila	rufogularis	0	Thailand	1
Literature		1988	1978	Lophura	nycthemera	0	Thailand	1
Literature		1988	1978	Lophura	nycthemera	0	Thailand	1
Literature		1988	1978	Lophura	nycthemera	0	Thailand	1
Literature	1989			Lophura	nycthemera	0	Thailand	1
Literature	1936			Argusianus	argus	0	Thailand	1
Literature		1988	1978	Argusianus	argus	0	Thailand	1
Literature	1913			Argusianus	argus	0	Thailand	1
Literature	1936			Argusianus	argus	0	Thailand	1
Literature		1988	1978	Argusianus	argus	0	Thailand	1
Literature		1988	1978	Argusianus	argus	0	Thailand	1
Literature		1988	1978	Argusianus	argus	0	Thailand	1
Literature		1988	1978	Argusianus	argus	0	Thailand	1
Literature	1989			Bambusicola	fytchii	0	Thailand	1
Literature	1938			Bambusicola	fytchii	0	Thailand	1
Literature		1988	1978	Caloperdix	oculea	0	Thailand	1
Literature	1936			Caloperdix	oculea	0	Thailand	1
Literature		1988	1978	Caloperdix	oculea	0	Thailand	1
Literature		1988	1978	Lophura	nycthemera	0	Thailand	1
Literature	1987			Lophura	nycthemera	0	Thailand	1
Literature	1938			Lophura	nycthemera	0	Thailand	1
Literature	1934			Pavo	muticus	1	Thailand	1
Literature	1986			Rollulus	rouloul	0	Indonesia	1
Literature	1905			Rollulus	rouloul	0	Malaysia	1
Literature	1974			Rollulus	rouloul	0	Indonesia	1
Literature	1988			Rollulus	rouloul	0	Indonesia	1
Literature		1975	1970	Rollulus	rouloul	0	Indonesia	1
Literature		1918	1912	Rollulus	rouloul	0	Indonesia	1
Literature	1989			Rollulus	rouloul	0	Indonesia	1
Literature		1964	1961	Rollulus	rouloul	0	Malaysia	1
Literature	1989			Rollulus	rouloul	0	Indonesia	1
Literature		1988	1978	Arborophila	brunneopectus	0	Thailand	1
Literature	1993			Arborophila	brunneopectus	0	Thailand	1
Literature		1988	1978	Arborophila	brunneopectus	0	Thailand	1
Literature		1988	1978	Arborophila	brunneopectus	0	Thailand	1
Literature		1988	1978	Arborophila	brunneopectus	0	Thailand	1
Literature	1932			Arborophila	brunneopectus	0	Thailand	1
Literature		1988	1978	Arborophila	brunneopectus	0	Thailand	1
Literature	1989			Arborophila	brunneopectus	0	Thailand	1
Literature	1938			Arborophila	brunneopectus	0	Thailand	1
Literature	1913			Arborophila	charltonii	0	Thailand	1
Literature		1978	1974	Arborophila	charltonii	0	Thailand	1
Literature	1934			Arborophila	charltonii	0	Thailand	1
Literature	1936			Arborophila	charltonii	0	Thailand	1
Literature	1990			Arborophila	charltonii	0	Thailand	1
Literature	1937			Arborophila	chloropus	0	Myanmar (Burma)	1
Literature		1988	1978	Arborophila	chloropus	0	Thailand	1
Literature		1988	1978	Arborophila	chloropus	0	Thailand	1
Literature	1993			Arborophila	chloropus	0	Thailand	1
Literature	1929			Arborophila	chloropus	0	Cambodia	1
Literature	1938			Arborophila	chloropus	0	Thailand	1
Literature		1988	1978	Arborophila	chloropus	0	Thailand	1
Literature		1988	1978	Arborophila	chloropus	0	Thailand	1
Literature		1988	1978	Arborophila	chloropus	0	Thailand	1
Literature	1930			Arborophila	chloropus	0	Thailand	1
Literature	1933			Arborophila	chloropus	0	Thailand	1
Literature		1988	1978	Arborophila	chloropus	0	Thailand	1
Literature		1988	1978	Arborophila	chloropus	0	Thailand	1
Literature	1924			Arborophila	chloropus	0	Thailand	1
Literature		1988	1978	Argusianus	argus	0	Thailand	1
Literature		1988	1978	Argusianus	argus	0	Thailand	1
Literature	1993			Caloperdix	oculea	0	Thailand	1
Literature	1991			Coturnix	chinensis	0	Thailand	1
Literature		1988	1978	Coturnix	chinensis	0	Thailand	1
Literature		1988	1978	Coturnix	chinensis	0	Thailand	1
Literature		1988	1978	Coturnix	chinensis	0	Thailand	1
Literature	1989			Coturnix	chinensis	0	Thailand	1
Literature	1935			Coturnix	japonica	0	Thailand	1
Literature	1990			Coturnix	japonica	0	Thailand	1
Literature		1988	1978	Francolinus	pintadeanus	0	Thailand	1
Literature		1978	1974	Francolinus	pintadeanus	0	Thailand	1
Literature		1988	1978	Francolinus	pintadeanus	0	Thailand	1
Literature		1988	1978	Francolinus	pintadeanus	0	Thailand	1
Literature		1988	1978	Francolinus	pintadeanus	0	Thailand	1
Literature		1988	1978	Francolinus	pintadeanus	0	Thailand	1
Literature		1988	1978	Francolinus	pintadeanus	0	Thailand	1
Literature		1988	1978	Francolinus	pintadeanus	0	Thailand	1
Literature	1989			Francolinus	pintadeanus	0	Thailand	1
Literature		1988	1978	Francolinus	pintadeanus	0	Thailand	1
Literature		1988	1978	Gallus	gallus	0	Thailand	1
Literature		1988	1978	Gallus	gallus	0	Thailand	1
Literature		1988	1978	Gallus	gallus	0	Thailand	1
Literature	1930			Gallus	gallus	0	Thailand	1
Literature		1988	1978	Gallus	gallus	0	Thailand	1
Literature		1988	1978	Gallus	gallus	0	Thailand	1
Literature	1932			Gallus	gallus	0	Thailand	1
Literature		1988	1978	Gallus	gallus	0	Thailand	1
Literature		1988	1978	Gallus	gallus	0	Thailand	1
Literature		1988	1978	Gallus	gallus	0	Thailand	1
Literature	1991			Gallus	gallus	0	Thailand	1
Literature	1993			Gallus	gallus	0	Thailand	1
Literature		1988	1978	Gallus	gallus	0	Thailand	1
Literature		1988	1978	Gallus	gallus	0	Thailand	1
Literature		1988	1978	Gallus	gallus	0	Thailand	1
Literature		1963	1960	Gallus	gallus	0	Thailand	1
Literature		1978	1974	Gallus	gallus	0	Thailand	1
Literature		1988	1978	Gallus	gallus	0	Thailand	1
Literature		1988	1978	Gallus	gallus	0	Thailand	1
Literature		1988	1978	Gallus	gallus	0	Thailand	1
Literature		1988	1978	Gallus	gallus	0	Thailand	1
Literature		1988	1978	Gallus	gallus	0	Thailand	1
Literature	1924			Gallus	gallus	0	Thailand	1
Literature		1988	1978	Gallus	gallus	0	Thailand	1
Literature		1988	1978	Gallus	gallus	0	Thailand	1
Literature		1988	1978	Gallus	gallus	0	Thailand	1
Literature		1988	1978	Gallus	gallus	0	Thailand	1
Literature		1985	1977	Gallus	gallus	0	Thailand	1
Literature	1914			Gallus	gallus	0	Thailand	1
Literature		1988	1978	Gallus	gallus	0	Thailand	1
Literature		1988	1978	Gallus	gallus	0	Thailand	1
Literature	1989			Gallus	gallus	0	Thailand	1
Literature	1924			Gallus	gallus	0	Thailand	1
Literature		1988	1978	Gallus	gallus	0	Thailand	1
Literature		1988	1978	Gallus	gallus	0	Thailand	1
Literature	1938			Gallus	gallus	0	Thailand	1
Literature	1946			Gallus	gallus	0	Thailand	1
Literature		1978	1974	Lophura	leucomelanos	0	Thailand	1
Literature		1988	1978	Lophura	diardi	0	Thailand	1
Literature		1988	1978	Lophura	diardi	0	Thailand	1
Literature	1933			Lophura	diardi	0	Thailand	1
Literature		1988	1978	Lophura	diardi	0	Thailand	1
Literature		1988	1978	Lophura	diardi	0	Thailand	1
Literature		1988	1978	Lophura	ignita	0	Thailand	1
Literature	1936			Lophura	ignita	0	Thailand	1
Literature	1937			Lophura	leucomelanos	0	Myanmar (Burma)	1
Literature	1991			Lophura	leucomelanos	0	Thailand	1
Literature		1988	1978	Lophura	leucomelanos	0	Thailand	1
Literature		1988	1978	Lophura	leucomelanos	0	Thailand	1
Literature		1988	1978	Lophura	leucomelanos	0	Thailand	1
Literature		1988	1978	Lophura	leucomelanos	0	Thailand	1
Literature	1919			Lophura	leucomelanos	0	Thailand	1
Literature	1932			Lophura	leucomelanos	0	Thailand	1
Literature	1993			Lophura	leucomelanos	0	Thailand	1
Literature		1988	1978	Lophura	nycthemera	0	Thailand	1
Literature	1929			Lophura	nycthemera	0	Cambodia	1
Literature	1929			Lophura	nycthemera	0	Cambodia	1
Literature		1988	1978	Lophura	nycthemera	0	Thailand	1
Literature	1916			Lophura	nycthemera	0	Thailand	1
Literature		1988	1978	Lophura	nycthemera	0	Thailand	1
Literature		1988	1978	Lophura	nycthemera	0	Thailand	1
Literature		1988	1978	Lophura	nycthemera	0	Thailand	1
Literature		1988	1978	Lophura	nycthemera	0	Thailand	1
Literature		1985	1977	Lophura	nycthemera	0	Thailand	1
Literature	1931			Lophura	nycthemera	0	Thailand	1
Literature		1963	1960	Pavo	muticus	1	Thailand	1
Literature		1978	1974	Pavo	muticus	1	Thailand	1
Literature		1988	1978	Pavo	muticus	1	Thailand	1
Literature		1988	1978	Pavo	muticus	1	Thailand	1
Literature	1924			Pavo	muticus	1	Thailand	1
Literature		1988	1978	Pavo	muticus	1	Thailand	1
Literature		1988	1978	Polyplectron	bicalcaratum	0	Thailand	1
Literature	1993			Polyplectron	bicalcaratum	0	Thailand	1
Literature		1988	1978	Polyplectron	bicalcaratum	0	Thailand	1
Literature		1988	1978	Polyplectron	bicalcaratum	0	Thailand	1
Literature		1988	1978	Polyplectron	bicalcaratum	0	Thailand	1
Literature		1988	1978	Polyplectron	bicalcaratum	0	Thailand	1
Literature	1914			Polyplectron	bicalcaratum	0	Thailand	1
Literature	1936			Polyplectron	malacense	1	Thailand	1
Literature	1936			Rhizothera	longirostris	0	Thailand	1
Literature	1934			Rollulus	rouloul	0	Thailand	1
Literature	1913			Rollulus	rouloul	0	Thailand	1
Literature	1936			Rollulus	rouloul	0	Thailand	1
Literature	1993			Syrmaticus	humiae	0	Thailand	1
Literature	1990			Syrmaticus	humiae	0	Thailand	1
Literature	1987			Syrmaticus	humiae	0	Thailand	1
Literature	1989			Syrmaticus	humiae	0	Thailand	1
Literature	1938			Syrmaticus	humiae	0	Thailand	1
Literature	1915			Lophura	inornata	1	Indonesia	1
Museum	1956			Arborophila	charltonii	0	Malaysia	1
Museum	1931			Lophophorus	sclateri	1	Myanmar (Burma)	1
Museum	1931			Lophophorus	sclateri	1	Myanmar (Burma)	1
Museum	1910			Pavo	muticus	1	Indonesia	1
Museum	1942			Pavo	muticus	1	Indonesia	1
Museum	1935			Pavo	muticus	1	Myanmar (Burma)	1
Museum	1940			Tragopan	blythii	1	India	1
Literature	1991			Pavo	muticus	1	Indonesia	1
Literature	1988			Polyplectron	chalcurum	0	Indonesia	1
Museum	1993			Lagopus	lagopus	0	Russia	1
Museum	1993			Tetrao	parvirostris	0	Russia	1
Museum	1998			Lyrurus	tetrix	0	Mongolia	1
Museum	1994			Tetrao	urogallus	0	Russia	1
Museum	1961			Gallus	gallus	0	Philippines	1
Museum		1970	1950	Gallus	gallus	0	Philippines	1
Museum	1962			Gallus	gallus	0	Philippines	1
Museum	1912			Lagopus	lagopus	0	Mongolia	1
Museum	1961			Polyplectron	emphanum	1	Philippines	1
Museum	1948			Alectoris	barbara	0	Algeria	1
Museum	1912			Tetrastes	bonasia	0	Russia	1
Museum	1932			Alectoris	rufa	0	Spain	1
Museum	1932			Alectoris	rufa	0	Spain	1
Museum	1954			Ammoperdix	heyi	0	Egypt	1
Museum	1954			Ammoperdix	heyi	0	Egypt	1
Museum	1954			Ammoperdix	heyi	0	Egypt	1
Museum	1954			Ammoperdix	heyi	0	Egypt	1
Museum	1929			Bambusicola	fytchii	0	Vietnam	1
Museum	1929			Bambusicola	fytchii	0	Vietnam	1
Museum	1929			Bambusicola	fytchii	0	Vietnam	1
Museum	1929			Bambusicola	fytchii	0	Vietnam	1
Museum	1929			Bambusicola	fytchii	0	Vietnam	1
Museum	1929			Bambusicola	fytchii	0	Vietnam	1
Museum	1929			Bambusicola	fytchii	0	Vietnam	1
Museum	1929			Bambusicola	fytchii	0	Vietnam	1
Museum	1929			Bambusicola	fytchii	0	Vietnam	1
Museum	1929			Bambusicola	fytchii	0	Vietnam	1
Museum	1915			Tetrastes	bonasia	0	Sweden	1
Museum	1924			Tetrastes	bonasia	0	Mongolia	1
Museum	1925			Alectoris	chukar	0	India	1
Museum	1939			Alectoris	chukar	0	Afghanistan	1
Museum	1954			Coturnix	coturnix	0	Egypt	1
Museum	1952			Francolinus	francolinus	0	India	1
Museum	1934			Francolinus	francolinus	0	Pakistan	1
Museum	1947			Francolinus	francolinus	0	India	1
Museum	1939			Francolinus	francolinus	0	India	1
Museum	1939			Francolinus	francolinus	0	India	1
Museum	1926			Francolinus	francolinus	0	Nepal	1
Museum	1926			Francolinus	francolinus	0	Nepal	1
Museum	1926			Francolinus	francolinus	0	Nepal	1
Museum	1947			Francolinus	francolinus	0	India	1
Museum	1907			Francolinus	francolinus	0	India	1
Museum	1947			Francolinus	gularis	1	India	1
Museum	1947			Francolinus	gularis	1	India	1
Museum	1947			Francolinus	gularis	1	India	1
Museum	1931			Francolinus	pintadeanus	0	Thailand	1
Museum	1958			Francolinus	pondicerianus	0	India	1
Museum	1937			Gallus	gallus	0	Myanmar (Burma)	1
Museum	1962			Gallus	gallus	0	Philippines	1
Museum	1931			Gallus	gallus	0	Thailand	1
Museum	1931			Gallus	gallus	0	Thailand	1
Museum	1929			Gallus	gallus	0	Vietnam	1
Museum	1947			Gallus	gallus	0	Philippines	1
Museum	1937			Gallus	gallus	0	Vietnam	1
Museum	1947			Gallus	gallus	0	India	1
Museum	1947			Gallus	gallus	0	India	1
Museum	1947			Gallus	gallus	0	India	1
Museum	1947			Gallus	gallus	0	India	1
Museum	1947			Gallus	gallus	0	India	1
Museum	1962			Gallus	gallus	0	Philippines	1
Museum	1947			Gallus	gallus	0	India	1
Museum	1947			Gallus	gallus	0	India	1
Museum	1947			Gallus	gallus	0	India	1
Museum	1947			Gallus	gallus	0	Nepal	1
Museum	1931			Ithaginis	cruentus	0	Myanmar (Burma)	1
Museum	1931			Ithaginis	cruentus	0	Myanmar (Burma)	1
Museum	1969			Ithaginis	cruentus	0	Nepal	1
Museum	1967			Lerwa	lerwa	0	Nepal	1
Museum	1931			Lophophorus	sclateri	1	Myanmar (Burma)	1
Museum	1921			Lophura	inornata	1	Indonesia	1
Museum	1921			Lophura	inornata	1	Indonesia	1
Museum	1921			Lophura	inornata	1	Indonesia	1
Museum	1921			Lophura	inornata	1	Indonesia	1
Museum	1921			Lophura	inornata	1	Indonesia	1
Museum	1926			Pavo	cristatus	0	Nepal	1
Museum	1946			Pavo	cristatus	0	India	1
Museum	1946			Pavo	cristatus	0	India	1
Museum	1937			Pavo	muticus	1	Vietnam	1
Museum	1937			Pavo	muticus	1	Vietnam	1
Museum	1937			Pavo	muticus	1	Vietnam	1
Museum	1937			Pavo	muticus	1	Vietnam	1
Museum	1948			Perdicula	argoondah	0	India	1
Museum	1948			Perdicula	argoondah	0	India	1
Museum	1948			Perdicula	argoondah	0	India	1
Museum	1948			Perdicula	argoondah	0	India	1
Museum	1948			Perdicula	argoondah	0	India	1
Museum	1948			Perdicula	asiatica	0	India	1
Museum	1946			Perdicula	asiatica	0	India	1
Museum	1949			Perdicula	asiatica	0	India	1
Museum	1948			Perdicula	asiatica	0	India	1
Museum	1958			Perdicula	asiatica	0	India	1
Museum	1958			Perdicula	asiatica	0	India	1
Museum	1957			Perdicula	asiatica	0	Sri Lanka	1
Museum	1949			Perdicula	asiatica	0	India	1
Museum	1936			Perdix	hodgsoniae	0	India	1
Museum	1936			Perdix	hodgsoniae	0	India	1
Museum	1936			Perdix	hodgsoniae	0	India	1
Museum	1936			Perdix	hodgsoniae	0	India	1
Museum	1936			Perdix	hodgsoniae	0	India	1
Museum	1936			Perdix	hodgsoniae	0	India	1
Museum	1923			Polyplectron	emphanum	1	Philippines	1
Museum	1947			Polyplectron	emphanum	1	Philippines	1
Museum	1947			Polyplectron	emphanum	1	Philippines	1
Museum	1947			Polyplectron	emphanum	1	Philippines	1
Museum	1905			Polyplectron	emphanum	1	Philippines	1
Museum	1899			Rollulus	rouloul	0	Brunei	1
Museum	1914			Tetrao	urogallus	0	Sweden	1
Museum	1940			Tragopan	blythii	1	India	1
Museum	1940			Tragopan	blythii	1	India	1
Museum	1940			Tragopan	blythii	1	India	1
Museum	1929			Arborophila	chloropus	0	Vietnam	1
Museum	1929			Arborophila	chloropus	0	Vietnam	1
Museum	1929			Arborophila	chloropus	0	Vietnam	1
Museum	1908			Lagopus	lagopus	0	United Kingdom	1
Museum	1954			Lophophorus	impejanus	0	Nepal	1
Museum	1939			Alectoris	chukar	0	Afghanistan	1
Museum	1927			Lagopus	lagopus	0	Sweden	1
Museum	1927			Lagopus	lagopus	0	Sweden	1
Museum	1887			Gallus	lafayettii	0	Sri Lanka	1
Museum	1956			Arborophila	chloropus	0	Thailand	1
Museum	1906			Arborophila	rufogularis	0	Myanmar (Burma)	1
Museum	1960			Alectoris	chukar	0	Turkey	1
Museum	1956			Gallus	gallus	0	Thailand	1
Museum	1957			Gallus	gallus	0	Thailand	1
Museum	1918			Caloperdix	oculea	0	Myanmar (Burma)	1
Museum	1960			Coturnix	coturnix	0	Turkey	1
Museum	2000			Argusianus	argus	0	Malaysia	1
Museum	2000			Arborophila	hyperythra	0	Malaysia	1
Museum	2000			Haematortyx	sanguiniceps	0	Malaysia	1
Museum	2000			Bambusicola	fytchii	0	Myanmar (Burma)	1
Museum	2000			Argusianus	argus	0	Indonesia	1
Museum	2000			Arborophila	javanica	0	Indonesia	1
Museum	2000			Francolinus	gularis	1	India	1
Museum	1998			Argusianus	argus	0	Malaysia	1
Museum	1998			Arborophila	javanica	0	Indonesia	1
Museum	1998			Arborophila	rubrirostris	0	Indonesia	1
Museum	1997			Gallus	lafayettii	0	Sri Lanka	1
Museum	1997			Gallus	gallus	0	Thailand	1
Museum	1997			Pavo	cristatus	0	India	1
Museum	1997			Pavo	cristatus	0	India	1
Museum	1997			Francolinus	gularis	1	Nepal	1
Museum	1997			Francolinus	pondicerianus	0	India	1
Museum	1995			Arborophila	javanica	0	Indonesia	1
Museum	1996			Francolinus	pintadeanus	0	Thailand	1
Museum	1996			Gallus	sonneratii	0	India	1
Museum	1996			Arborophila	hyperythra	0	Malaysia	1
Museum	1995			Gallus	sonneratii	0	India	1
Museum	1995			Galloperdix	spadicea	0	India	1
Museum	1995			Gallus	sonneratii	0	India	1
Museum	1995			Gallus	lafayettii	0	Sri Lanka	1
Museum	1995			Arborophila	hyperythra	0	Malaysia	1
Museum	1995			Haematortyx	sanguiniceps	0	Malaysia	1
Museum	1995			Coturnix	chinensis	0	Malaysia	1
Museum	1994			Gallus	lafayettii	0	Sri Lanka	1
Museum	1994			Gallus	sonneratii	0	India	1
Museum	1994			Gallus	sonneratii	0	India	1
Museum	1994			Galloperdix	spadicea	0	India	1
Museum	1994			Rheinardia	ocellata	0	Vietnam	1
Museum	1994			Arborophila	merlini	1	Vietnam	1
Museum	1994			Polyplectron	bicalcaratum	0	Vietnam	1
Museum	1994			Tetrao	urogallus	0	United Kingdom	1
Museum	1993			Arborophila	chloropus	0	Thailand	1
Museum	1993			Polyplectron	bicalcaratum	0	Thailand	1
Museum	1993			Polyplectron	bicalcaratum	0	Thailand	1
Museum	1993			Argusianus	argus	0	Malaysia	1
Museum	1992			Arborophila	charltonii	0	Malaysia	1
Museum	1992			Rhizothera	longirostris	0	Malaysia	1
Museum	1992			Haematortyx	sanguiniceps	0	Malaysia	1
Museum	1992			Arborophila	hyperythra	0	Malaysia	1
Museum	1992			Ammoperdix	heyi	0	Israel	1
Museum	1992			Galloperdix	bicalcarata	0	Sri Lanka	1
Museum	1962			Gallus	gallus	0	Philippines	1
Museum	1962			Gallus	gallus	0	Philippines	1
Museum	1962			Gallus	gallus	0	Philippines	1
Museum	1953			Gallus	gallus	0	Philippines	1
Museum	1992			Caloperdix	oculea	0	Indonesia	1
Museum	1992			Gallus	gallus	0	India	1
Museum	1991			Arborophila	rufogularis	0	Thailand	1
Museum	1991			Rollulus	rouloul	0	Malaysia	1
Museum	1991			Polyplectron	malacense	1	Malaysia	1
Museum	1991			Gallus	varius	0	Indonesia	1
Museum	1990			Francolinus	gularis	1	Nepal	1
Museum	1990			Francolinus	francolinus	0	Nepal	1
Museum	1990			Argusianus	argus	0	Malaysia	1
Museum	1990			Tetraogallus	altaicus	0	Russia	1
Museum	1987			Arborophila	hyperythra	0	Malaysia	1
Museum	1987			Alectoris	rufa	0	Spain	1
Museum	1986			Pavo	muticus	1	Thailand	1
Museum	1986			Syrmaticus	mikado	0	Taiwan	1
Museum	1986			Pavo	muticus	1	Thailand	1
Museum	1986			Argusianus	argus	0	Malaysia	1
Museum	1986			Francolinus	pondicerianus	0	India	1
Museum	1984			Alectoris	chukar	0	Cyprus	1
Museum	1983			Gallus	gallus	0	Thailand	1
Museum	1983			Haematortyx	sanguiniceps	0	Malaysia	1
Museum	1982			Polyplectron	malacense	1	Malaysia	1
Museum	1982			Gallus	varius	0	Indonesia	1
Museum	1982			Gallus	gallus	0	Indonesia	1
Museum	1978			Francolinus	francolinus	0	Nepal	1
Museum	1974			Lyrurus	tetrix	0	United Kingdom	1
Museum	1919			Polyplectron	bicalcaratum	0	Myanmar (Burma)	1
Museum	1940			Polyplectron	malacense	1	Malaysia	1
Museum	1917			Rollulus	rouloul	0	Myanmar (Burma)	1
Museum	1961			Syrmaticus	mikado	0	Taiwan	1
Museum	1970			Alectoris	rufa	0	France	1
Museum	1969			Gallus	gallus	0	India	1
Museum	1969			Alectoris	rufa	0	France	1
Museum	1964			Alectoris	rufa	0	Spain	1
Museum	1972			Arborophila	charltonii	0	Thailand	1
Museum	1972			Gallus	gallus	0	Thailand	1
Museum	1971			Arborophila	charltonii	0	Thailand	1
Museum	1971			Gallus	gallus	0	Thailand	1
Museum	1971			Arborophila	charltonii	0	Thailand	1
Literature	1980			Lophophorus	impejanus	0	India	1
Literature	1980			Lophophorus	impejanus	0	India	1
Literature	1980			Lophophorus	impejanus	0	India	1
Literature	1980			Pucrasia	macrolopha	0	India	1
Literature	1980			Catreus	wallichii	1	India	1
Literature	1980			Catreus	wallichii	1	India	1
Literature	1980			Tragopan	melanocephala	1	India	1
Literature	1980			Tragopan	melanocephala	1	India	1
Literature	1980			Lophophorus	impejanus	0	India	1
Literature	1980			Pucrasia	macrolopha	0	India	1
Literature	1980			Catreus	wallichii	1	India	1
Literature	1980			Lophura	leucomelanos	0	India	1
Museum	1976			Lagopus	mutus	0	United Kingdom	1
Literature	1960			Phasianus	colchicus	0	Byelarus	1
Literature		1964	1958	Tetrastes	bonasia	0	Poland	1
Literature	1955			Lyrurus	tetrix	0	Poland	1
Literature	1907			Tetrastes	bonasia	0	Poland	1
Literature	1937			Coturnix	coturnix	0	Poland	1
Museum	1973			Falcipennis	falcipennis	0	Russia	1
Literature	1980			Tragopan	melanocephala	1	India	1
Museum	1962			Gallus	gallus	0	Philippines	1
Museum	1962			Gallus	gallus	0	Philippines	1
Literature	1995			Polyplectron	bicalcaratum	0	India	1
Literature	1995			Lophura	leucomelanos	0	India	1
Literature	1995			Gallus	gallus	0	India	1
Literature	1995			Arborophila	atrogularis	0	India	1
Literature	1995			Arborophila	rufogularis	0	India	1
Literature	1995			Syrmaticus	humiae	0	India	1
Literature	1995			Tragopan	blythii	1	India	1
Literature	1995			Polyplectron	bicalcaratum	0	India	1
Literature	1995			Lophura	leucomelanos	0	India	1
Literature	1995			Arborophila	torqueola	0	India	1
Literature	1995			Arborophila	rufogularis	0	India	1
Literature	1987	1988	1986	Alectoris	rufa	0	United Kingdom	1
Museum	1861	1862	1860	Bambusicola	thoracica	0	Taiwan	1
Museum	1946			Perdix	perdix	0	Netherlands	1
Museum	1939			Francolinus	francolinus	0	India	1
Museum	1936			Perdix	hodgsoniae	0	India	1
Museum	1947			Gallus	gallus	0	India	1
Museum	1947			Gallus	gallus	0	India	1
Museum	1962			Gallus	gallus	0	Philippines	1
Museum	1962			Gallus	gallus	0	Philippines	1
Museum	1962			Polyplectron	emphanum	1	Philippines	1
Museum	1935			Pavo	muticus	1	Myanmar (Burma)	1
Museum		1896	1893	Haematortyx	sanguiniceps	0	Malaysia	1
Museum		1896	1893	Haematortyx	sanguiniceps	0	Malaysia	1
Museum	1936			Francolinus	pintadeanus	0	Cambodia	1
Museum	1936			Francolinus	pintadeanus	0	Cambodia	1
Museum	1936			Gallus	gallus	0	Cambodia	1
Museum	1936			Gallus	gallus	0	Cambodia	1
Museum	1940			Syrmaticus	mikado	0	Taiwan	1
Museum	1931			Tetraogallus	tibetanus	0	India	1
Museum	1931			Tetraogallus	tibetanus	0	India	1
Museum	1955			Gallus	gallus	0	Philippines	1
Museum	1955			Gallus	gallus	0	Philippines	1
Museum	1955			Gallus	gallus	0	Philippines	1
Museum	1955			Gallus	gallus	0	Philippines	1
Museum	1955			Gallus	gallus	0	Philippines	1
Museum	1901			Tetrao	urogallus	0	Norway	1
Museum	1900			Lyrurus	tetrix	0	Russia	1
Museum	1887			Lyrurus	mlokosiewiczi	0	Russia	1
Museum	1890			Lyrurus	mlokosiewiczi	0	Russia	1
Museum	1890			Lyrurus	mlokosiewiczi	0	Russia	1
Museum	1890			Lyrurus	mlokosiewiczi	0	Russia	1
Museum	1890			Lyrurus	mlokosiewiczi	0	Russia	1
Museum	1895			Lagopus	lagopus	0	Russia	1
Museum	1895			Lagopus	lagopus	0	Russia	1
Museum	1890			Lagopus	lagopus	0	Russia	1
Museum	1862			Lagopus	mutus	0	France	1
Museum	1860			Lagopus	mutus	0	Austria	1
Museum	1824			Lagopus	mutus	0	Austria	1
Museum	1826			Lagopus	mutus	0	Austria	1
Museum	1823			Tetrastes	bonasia	0	Germany	1
Museum	1823			Tetrastes	bonasia	0	Germany	1
Museum	1896			Ammoperdix	heyi	0	Israel	1
Museum	1896			Ammoperdix	heyi	0	Israel	1
Museum	1892			Tetraogallus	caucasicus	0	Russia	1
Museum	1892			Tetraogallus	caucasicus	0	Russia	1
Museum	1892			Tetraogallus	caspius	0	Turkmenistan	1
Museum	1895			Alectoris	graeca	0	Greece	1
Museum	1896			Alectoris	chukar	0	Israel	1
Museum	1856			Alectoris	rufa	0	Spain	1
Museum	1856			Alectoris	rufa	0	Spain	1
Museum	1896			Alectoris	rufa	0	Spain	1
Museum	1892			Alectoris	rufa	0	Spain	1
Museum	1878			Perdix	perdix	0	Denmark	1
Museum	1898			Perdix	perdix	0	Latvia	1
Museum	1909			Perdix	perdix	0	Latvia	1
Museum	1898			Perdix	perdix	0	Latvia	1
Museum	1909			Perdix	perdix	0	Latvia	1
Museum	1898			Perdix	perdix	0	Latvia	1
Museum	1895			Perdix	perdix	0	Russia	1
Museum	1900			Perdix	perdix	0	Russia	1
Museum	1907			Perdix	perdix	0	Russia	1
Museum	1907			Perdix	perdix	0	Russia	1
Museum	1907			Perdix	perdix	0	Russia	1
Museum	1907			Perdix	perdix	0	Russia	1
Museum	1907			Perdix	perdix	0	Russia	1
Museum	1924			Perdix	hodgsoniae	0	China	1
Museum	1924			Perdix	hodgsoniae	0	China	1
Museum	1895			Rhizothera	longirostris	0	Malaysia	1
Museum	1903			Melanoperdix	nigra	1	Malaysia	1
Museum	1884			Coturnix	japonica	0	Russia	1
Museum	1884			Coturnix	japonica	0	Russia	1
Museum	1885			Coturnix	japonica	0	Russia	1
Museum	1894			Coturnix	japonica	0	Russia	1
Museum	1890			Coturnix	japonica	0	Russia	1
Museum	1909			Coturnix	coromandelica	0	India	1
Museum	1927			Arborophila	cambodiana	1	Cambodia	1
Museum	1917			Arborophila	sumatrana	0	Indonesia	1
Museum	1898			Arborophila	javanica	0	Indonesia	1
Museum	1898			Arborophila	javanica	0	Indonesia	1
Museum	1909			Arborophila	javanica	0	Indonesia	1
Museum	1909			Arborophila	javanica	0	Indonesia	1
Museum	1887			Arborophila	hyperythra	0	Malaysia	1
Museum	1895			Arborophila	hyperythra	0	Malaysia	1
Museum	1894			Arborophila	hyperythra	0	Malaysia	1
Museum	1894			Arborophila	hyperythra	0	Malaysia	1
Museum	1888			Arborophila	hyperythra	0	Malaysia	1
Museum	1887			Arborophila	hyperythra	0	Malaysia	1
Museum	1901			Caloperdix	oculea	0	Malaysia	1
Museum	1894			Haematortyx	sanguiniceps	0	Malaysia	1
Museum	1901			Rollulus	rouloul	0	Malaysia	1
Museum	1910			Galloperdix	lunulata	0	India	1
Museum	1915			Tragopan	satyra	0	China	1
Museum	1887			Gallus	gallus	0	Philippines	1
Museum	1888			Gallus	gallus	0	Philippines	1
Museum	1899			Gallus	varius	0	Indonesia	1
Museum	1898			Gallus	varius	0	Indonesia	1
Museum	1885			Phasianus	colchicus	0	Russia	1
Museum	1884			Phasianus	colchicus	0	Russia	1
Museum	1885			Phasianus	colchicus	0	Russia	1
Museum	1884			Phasianus	colchicus	0	Russia	1
Museum	1884			Phasianus	colchicus	0	Russia	1
Museum	1885			Phasianus	colchicus	0	Russia	1
Museum	1885			Phasianus	colchicus	0	Russia	1
Museum	1884			Phasianus	colchicus	0	Russia	1
Museum	1884			Phasianus	colchicus	0	Russia	1
Museum	1885			Phasianus	colchicus	0	Russia	1
Museum	1884			Phasianus	colchicus	0	Russia	1
Museum	1885			Phasianus	colchicus	0	Russia	1
Museum	1884			Phasianus	colchicus	0	Russia	1
Museum	1886			Phasianus	colchicus	0	Russia	1
Museum	1886			Phasianus	colchicus	0	Russia	1
Museum	1898			Polyplectron	emphanum	1	Philippines	1
Museum	1887			Polyplectron	emphanum	1	Philippines	1
Museum	1887			Polyplectron	emphanum	1	Philippines	1
Museum	1887			Polyplectron	emphanum	1	Philippines	1
Museum	1887			Polyplectron	emphanum	1	Philippines	1
Museum	1902			Rheinardia	ocellata	0	Malaysia	1
Museum	1901			Rheinardia	ocellata	0	Malaysia	1
Museum	1901			Rheinardia	ocellata	0	Malaysia	1
Museum	1902			Rheinardia	ocellata	0	Malaysia	1
Museum	1901			Rheinardia	ocellata	0	Malaysia	1
Museum	1901			Argusianus	argus	0	Malaysia	1
Museum	1902			Argusianus	argus	0	Malaysia	1
Literature	1984	1985	1983	Lyrurus	tetrix	0	United Kingdom	1
Museum	1970			Coturnix	chinensis	0	Philippines	1
Museum	1980			Coturnix	chinensis	0	Philippines	1
Museum	1970			Coturnix	chinensis	0	Philippines	1
Museum	1970			Gallus	gallus	0	Philippines	1
Museum	1980			Gallus	gallus	0	Philippines	1
Museum	1973			Gallus	gallus	0	Philippines	1
Museum	1970			Gallus	gallus	0	Philippines	1
Museum	1958			Polyplectron	emphanum	1	Philippines	1
Museum	1970			Polyplectron	emphanum	1	Philippines	1
Museum	1958			Polyplectron	emphanum	1	Philippines	1
Museum	1970			Polyplectron	emphanum	1	Philippines	1
Museum	1970			Polyplectron	emphanum	1	Philippines	1
Museum	1970			Polyplectron	emphanum	1	Philippines	1
Museum	1970			Polyplectron	emphanum	1	Philippines	1
Museum	1970			Polyplectron	emphanum	1	Philippines	1
Museum	1970			Polyplectron	emphanum	1	Philippines	1
Museum	1970			Polyplectron	emphanum	1	Philippines	1
Museum	1970			Polyplectron	emphanum	1	Philippines	1
Museum	1970			Polyplectron	emphanum	1	Philippines	1
Museum	1970			Polyplectron	emphanum	1	Philippines	1
Museum	1970			Polyplectron	emphanum	1	Philippines	1
Museum	1970			Polyplectron	emphanum	1	Philippines	1
Museum	1970			Polyplectron	emphanum	1	Philippines	1
Museum	1970			Polyplectron	emphanum	1	Philippines	1
Museum	1970			Polyplectron	emphanum	1	Philippines	1
Museum	1970			Polyplectron	emphanum	1	Philippines	1
Museum	1969			Polyplectron	emphanum	1	Philippines	1
Museum	1958			Polyplectron	emphanum	1	Philippines	1
Museum	1970			Polyplectron	emphanum	1	Philippines	1
Museum	1969			Polyplectron	emphanum	1	Philippines	1
Museum	1970			Polyplectron	emphanum	1	Philippines	1
Museum	1969			Polyplectron	emphanum	1	Philippines	1
Museum	1969			Polyplectron	emphanum	1	Philippines	1
Museum	1970			Polyplectron	emphanum	1	Philippines	1
Museum	1970			Polyplectron	emphanum	1	Philippines	1
Museum	1970			Polyplectron	emphanum	1	Philippines	1
Museum	1970			Polyplectron	emphanum	1	Philippines	1
Museum	1970			Polyplectron	emphanum	1	Philippines	1
Museum	1944			Polyplectron	bicalcaratum	0	Myanmar (Burma)	1
Museum	1959			Perdicula	erythrorhyncha	0	India	1
Museum	1959			Perdicula	asiatica	0	India	1
Museum	1959			Coturnix	chinensis	0	India	1
Museum	1959			Francolinus	pictus	0	India	1
Museum	1959			Francolinus	pictus	0	India	1
Museum	1969			Lophura	leucomelanos	0	Nepal	1
Museum	1933			Coturnix	coturnix	0	Slovenia	1
Museum	1892			Polyplectron	emphanum	1	Philippines	1
Museum		1930	1909	Polyplectron	emphanum	1	Philippines	1
Museum		1930	1909	Polyplectron	emphanum	1	Philippines	1
Museum	1914			Gallus	gallus	0	Thailand	1
Museum	1914			Gallus	gallus	0	Thailand	1
Museum	1921			Gallus	gallus	0	Philippines	1
Museum	1917			Polyplectron	chalcurum	0	Indonesia	1
Museum	1894			Lophura	swinhoii	1	Taiwan	1
Museum	1931			Phasianus	colchicus	0	Japan	1
Museum	1933			Phasianus	colchicus	0	Slovenia	1
Museum	1933			Phasianus	colchicus	0	Slovenia	1
Museum	1934			Francolinus	pondicerianus	0	Pakistan	1
Museum	1934			Francolinus	pondicerianus	0	Pakistan	1
Museum	1937			Gallus	gallus	0	Philippines	1
Museum	1937			Arborophila	rufogularis	0	Thailand	1
Museum	1937			Arborophila	rufogularis	0	Thailand	1
Museum	1937			Arborophila	rufogularis	0	Thailand	1
Museum	1937			Arborophila	rufogularis	0	Thailand	1
Museum	1937			Arborophila	rufogularis	0	Thailand	1
Museum	1937			Arborophila	rufogularis	0	Thailand	1
Museum	1937			Arborophila	rufogularis	0	Thailand	1
Museum	1937			Arborophila	rufogularis	0	Thailand	1
Museum	1937			Arborophila	rufogularis	0	Thailand	1
Museum	1937			Lophura	nycthemera	0	Thailand	1
Museum	1937			Lophura	nycthemera	0	Thailand	1
Museum	1937			Lophura	nycthemera	0	Thailand	1
Museum	1937			Lophura	nycthemera	0	Thailand	1
Museum	1937			Gallus	gallus	0	Thailand	1
Museum	1937			Gallus	gallus	0	Thailand	1
Museum	1937			Gallus	gallus	0	Thailand	1
Museum	1937			Gallus	gallus	0	Thailand	1
Museum	1937			Gallus	gallus	0	Thailand	1
Museum	1937			Gallus	gallus	0	Thailand	1
Museum	1937			Arborophila	hyperythra	0	Malaysia	1
Museum	1937			Arborophila	hyperythra	0	Malaysia	1
Museum	1937			Arborophila	hyperythra	0	Malaysia	1
Museum	1937			Arborophila	hyperythra	0	Malaysia	1
Museum	1937			Arborophila	hyperythra	0	Malaysia	1
Museum	1937			Arborophila	hyperythra	0	Malaysia	1
Museum	1937			Arborophila	hyperythra	0	Malaysia	1
Museum	1937			Arborophila	hyperythra	0	Malaysia	1
Museum	1937			Haematortyx	sanguiniceps	0	Malaysia	1
Museum	1936			Haematortyx	sanguiniceps	0	Malaysia	1
Museum	1937			Haematortyx	sanguiniceps	0	Malaysia	1
Museum	1937			Haematortyx	sanguiniceps	0	Malaysia	1
Museum	1937			Haematortyx	sanguiniceps	0	Malaysia	1
Museum	1908			Perdix	perdix	0	Russia	1
Museum	1964			Alectoris	chukar	0	Turkey	1
Museum	1929			Gallus	varius	0	Indonesia	1
Museum		1895	1889	Polyplectron	emphanum	1	Philippines	1
Museum	1892			Polyplectron	emphanum	1	Philippines	1
Museum		1895	1889	Polyplectron	emphanum	1	Philippines	1
Museum		1895	1889	Polyplectron	emphanum	1	Philippines	1
Museum	1891			Gallus	gallus	0	Philippines	1
Museum	1892			Polyplectron	emphanum	1	Philippines	1
Museum	1892			Polyplectron	emphanum	1	Philippines	1
Museum	1914			Arborophila	rubrirostris	0	Indonesia	1
Museum	1914			Arborophila	rubrirostris	0	Indonesia	1
Museum	1914			Arborophila	rubrirostris	0	Indonesia	1
Museum	1914			Arborophila	rubrirostris	0	Indonesia	1
Museum	1914			Arborophila	rubrirostris	0	Indonesia	1
Museum	1914			Arborophila	rubrirostris	0	Indonesia	1
Museum	1914			Arborophila	rubrirostris	0	Indonesia	1
Museum	1914			Arborophila	rubrirostris	0	Indonesia	1
Museum	1914			Arborophila	rubrirostris	0	Indonesia	1
Museum	1914			Arborophila	rubrirostris	0	Indonesia	1
Museum	1918			Argusianus	argus	0	Thailand	1
Museum	1905			Rollulus	rouloul	0	Malaysia	1
Museum	1905			Rollulus	rouloul	0	Malaysia	1
Museum	1931			Syrmaticus	humiae	0	Thailand	1
Museum	1918			Rollulus	rouloul	0	Malaysia	1
Museum	1918			Rollulus	rouloul	0	Malaysia	1
Museum	1915			Lophura	inornata	1	Indonesia	1
Museum	1916			Gallus	gallus	0	Indonesia	1
Museum	1932			Arborophila	brunneopectus	0	Thailand	1
Museum	1914			Lophura	inornata	1	Indonesia	1
Museum	1914			Lophura	inornata	1	Indonesia	1
Museum	1914			Lophura	inornata	1	Indonesia	1
Museum	1914			Polyplectron	chalcurum	0	Indonesia	1
Museum	1923			Polyplectron	inopinatum	1	Malaysia	1
Museum	1910			Polyplectron	inopinatum	1	Malaysia	1
Museum	1920			Polyplectron	inopinatum	1	Malaysia	1
Museum	1918			Rollulus	rouloul	0	Malaysia	1
Museum	1921			Rheinardia	ocellata	0	Malaysia	1
Museum	1918			Gallus	gallus	0	Malaysia	1
Museum	1918			Gallus	gallus	0	Malaysia	1
Museum	1920			Gallus	gallus	0	Vietnam	1
Museum	1916			Gallus	varius	0	Indonesia	1
Museum	1921			Lophura	erythrophthalma	1	Malaysia	1
Museum	1921			Lophura	erythrophthalma	1	Malaysia	1
Museum	1906			Arborophila	crudigularis	0	Taiwan	1
Museum	1916			Arborophila	javanica	0	Indonesia	1
Museum	1916			Arborophila	javanica	0	Indonesia	1
Museum	1916			Arborophila	javanica	0	Indonesia	1
Museum	1916			Arborophila	javanica	0	Indonesia	1
Museum	1916			Arborophila	javanica	0	Indonesia	1
Museum	1916			Arborophila	javanica	0	Indonesia	1
Museum	1916			Arborophila	javanica	0	Indonesia	1
Museum	1916			Arborophila	javanica	0	Indonesia	1
Museum	1916			Arborophila	javanica	0	Indonesia	1
Museum	1916			Arborophila	javanica	0	Indonesia	1
Museum	1916			Arborophila	javanica	0	Indonesia	1
Museum	1916			Arborophila	javanica	0	Indonesia	1
Museum	1916			Arborophila	javanica	0	Indonesia	1
Museum	1920			Arborophila	javanica	0	Indonesia	1
Museum	1920			Arborophila	javanica	0	Indonesia	1
Museum	1920			Arborophila	javanica	0	Indonesia	1
Museum	1916			Arborophila	javanica	0	Indonesia	1
Museum	1916			Arborophila	javanica	0	Indonesia	1
Museum	1916			Arborophila	javanica	0	Indonesia	1
Museum	1916			Arborophila	javanica	0	Indonesia	1
Museum	1916			Arborophila	javanica	0	Indonesia	1
Museum	1923			Arborophila	campbelli	1	Malaysia	1
Museum	1923			Arborophila	campbelli	1	Malaysia	1
Museum	1914			Arborophila	rubrirostris	0	Indonesia	1
Museum	1914			Arborophila	rubrirostris	0	Indonesia	1
Museum	1914			Arborophila	rubrirostris	0	Indonesia	1
Museum	1914			Arborophila	rubrirostris	0	Indonesia	1
Museum	1914			Arborophila	rubrirostris	0	Indonesia	1
Museum	1914			Arborophila	rubrirostris	0	Indonesia	1
Museum	1914			Arborophila	rubrirostris	0	Indonesia	1
Museum	1914			Arborophila	rubrirostris	0	Indonesia	1
Museum	1914			Arborophila	rubrirostris	0	Indonesia	1
Museum	1914			Arborophila	rubrirostris	0	Indonesia	1
Atlas	1994	1994	1984	Francolinus	francolinus	0	Azerbaijan	1
Atlas		1993	1979	Lyrurus	tetrix	0	Italy	1
Atlas		1991	1985	Lyrurus	tetrix	0	Netherlands	1
Atlas		1993	1978	Lyrurus	tetrix	0	Switzerland	1
Atlas		1991	1984	Lyrurus	tetrix	0	Austria	1
Atlas		1989	1983	Lyrurus	tetrix	0	Slovenia	1
Atlas		1991	1984	Lyrurus	tetrix	0	Austria	1
Atlas		1993	1976	Lyrurus	tetrix	0	Romania	1
Atlas		1996	1985	Lyrurus	tetrix	0	Slovakia	1
Atlas		1993	1971	Lyrurus	tetrix	0	Ukraine	1
Atlas		1993	1971	Lyrurus	tetrix	0	Byelarus	1
Atlas		1993	1971	Lyrurus	tetrix	0	Byelarus	1
Atlas		1991	1985	Lyrurus	tetrix	0	Sweden	1
Atlas		1993	1971	Lyrurus	tetrix	0	Byelarus	1
Atlas		1993	1971	Lyrurus	tetrix	0	Byelarus	1
Atlas		1991	1985	Lyrurus	tetrix	0	Norway	1
Atlas		1991	1985	Lyrurus	tetrix	0	Finland	1
Atlas		1991	1985	Lyrurus	tetrix	0	Finland	1
Atlas		1991	1985	Lyrurus	tetrix	0	Russia	1
Atlas		1991	1985	Lyrurus	tetrix	0	Russia	1
Atlas		1991	1985	Lyrurus	tetrix	0	Finland	1
Atlas	1992			Lyrurus	mlokosiewiczi	0	Russia	1
Atlas	1994			Lyrurus	mlokosiewiczi	0	Azerbaijan	1
Atlas	1994			Lyrurus	mlokosiewiczi	0	Azerbaijan	1
Atlas	1994			Lyrurus	mlokosiewiczi	0	Azerbaijan	1
Atlas	1994	1994	1984	Lyrurus	mlokosiewiczi	0	Georgia	1
Atlas		1991	1984	Tetrao	urogallus	0	Germany	1
Atlas		1993	1978	Tetrao	urogallus	0	Switzerland	1
Atlas		1991	1984	Tetrao	urogallus	0	Germany	1
Atlas		1991	1984	Tetrao	urogallus	0	Germany	1
Atlas		1991	1984	Tetrao	urogallus	0	Austria	1
Atlas		1991	1984	Tetrao	urogallus	0	Switzerland	1
Atlas		1991	1984	Tetrao	urogallus	0	Austria	1
Atlas		1991	1985	Lyrurus	tetrix	0	Sweden	1
Atlas		1991	1985	Lyrurus	tetrix	0	Norway	1
Atlas		1989	1984	Lyrurus	tetrix	0	Latvia	1
Atlas		1989	1984	Lyrurus	tetrix	0	Estonia	1
Atlas	1985			Lyrurus	tetrix	0	Russia	1
Atlas		1989	1984	Lyrurus	tetrix	0	Latvia	1
Atlas		1989	1984	Lyrurus	tetrix	0	Latvia	1
Atlas		1993	1971	Lyrurus	tetrix	0	Lithuania	1
Atlas		1993	1971	Lyrurus	tetrix	0	Byelarus	1
Atlas	1985			Lyrurus	mlokosiewiczi	0	Russia	1
Atlas	1985			Lyrurus	mlokosiewiczi	0	Russia	1
Atlas		1989	1984	Tetrao	urogallus	0	Slovakia	1
Atlas		1989	1984	Tetrao	urogallus	0	Slovakia	1
Atlas		1990	1979	Tetrao	urogallus	0	Bulgaria	1
Atlas		1990	1979	Tetrao	urogallus	0	Bulgaria	1
Atlas		1989	1983	Tetrao	urogallus	0	Montenegro	1
Atlas		1993	1976	Tetrao	urogallus	0	Romania	1
Atlas		1993	1976	Tetrao	urogallus	0	Romania	1
Atlas		1993	1971	Tetrao	urogallus	0	Byelarus	1
Atlas		1993	1971	Tetrao	urogallus	0	Lithuania	1
Atlas		1993	1971	Tetrao	urogallus	0	Byelarus	1
Atlas		1993	1971	Tetrao	urogallus	0	Byelarus	1
Atlas		1993	1971	Tetrao	urogallus	0	Byelarus	1
Atlas		1989	1984	Tetrao	urogallus	0	Latvia	1
Atlas		1989	1984	Tetrao	urogallus	0	Latvia	1
Atlas		1991	1985	Tetrao	urogallus	0	Russia	1
Atlas		1991	1985	Tetrao	urogallus	0	Finland	1
Atlas		1991	1985	Tetrao	urogallus	0	Finland	1
Atlas		1991	1985	Tetrao	urogallus	0	Finland	1
Atlas		1991	1985	Tetrao	urogallus	0	Sweden	1
Atlas		1991	1985	Tetrao	urogallus	0	Finland	1
Atlas		1991	1985	Tetrao	urogallus	0	Sweden	1
Atlas		1991	1985	Tetrao	urogallus	0	Sweden	1
Atlas		1991	1985	Tetrao	urogallus	0	Sweden	1
Atlas		1991	1985	Tetrao	urogallus	0	Sweden	1
Atlas		1992	1985	Tetrao	urogallus	0	Sweden	1
Atlas		1991	1985	Tetrao	urogallus	0	Norway	1
Atlas	1985			Tetraogallus	caucasicus	0	Russia	1
Atlas	1985			Tetraogallus	caucasicus	0	Russia	1
Atlas	1992			Tetraogallus	caucasicus	0	Russia	1
Atlas	1992			Tetraogallus	caucasicus	0	Russia	1
Atlas	1985			Tetraogallus	caucasicus	0	Russia	1
Atlas	1992			Tetraogallus	caucasicus	0	Georgia	1
Atlas	1992			Tetraogallus	caucasicus	0	Russia	1
Atlas	1992			Alectoris	chukar	0	Georgia	1
Atlas		1990	1979	Alectoris	chukar	0	Bulgaria	1
Atlas		1989	1984	Perdix	perdix	0	Sweden	1
Atlas		1990	1984	Perdix	perdix	0	Ireland	1
Atlas		1990	1984	Perdix	perdix	0	United Kingdom	1
Atlas		1993	1971	Perdix	perdix	0	Byelarus	1
Atlas		1993	1971	Perdix	perdix	0	Byelarus	1
Atlas		1993	1971	Perdix	perdix	0	Byelarus	1
Atlas		1993	1979	Perdix	perdix	0	France	1
Atlas		1993	1979	Perdix	perdix	0	France	1
Atlas		1989	1984	Perdix	perdix	0	Germany	1
Atlas		1989	1984	Perdix	perdix	0	Germany	1
Atlas		1989	1984	Perdix	perdix	0	Germany	1
Atlas		1991	1978	Perdix	perdix	0	Germany	1
Atlas		1991	1978	Perdix	perdix	0	Germany	1
Atlas		1990	1985	Perdix	perdix	0	France	1
Atlas		1991	1978	Perdix	perdix	0	Germany	1
Atlas		1991	1978	Perdix	perdix	0	Germany	1
Atlas		1991	1978	Perdix	perdix	0	Germany	1
Atlas		1991	1978	Perdix	perdix	0	Germany	1
Atlas		1989	1983	Perdix	perdix	0	Slovenia	1
Atlas		1996	1985	Perdix	perdix	0	Poland	1
Atlas		1989	1984	Perdix	perdix	0	Estonia	1
Atlas		1989	1984	Perdix	perdix	0	Latvia	1
Atlas		1989	1984	Perdix	perdix	0	Latvia	1
Atlas		1993	1971	Perdix	perdix	0	Byelarus	1
Atlas		1993	1971	Perdix	perdix	0	Byelarus	1
Atlas		1990	1979	Perdix	perdix	0	Bulgaria	1
Atlas		1990	1979	Perdix	perdix	0	Bulgaria	1
Atlas		1993	1976	Perdix	perdix	0	Romania	1
Atlas		1992	1978	Perdix	perdix	0	Hungary	1
Atlas		1996	1985	Perdix	perdix	0	Poland	1
Atlas		1996	1985	Perdix	perdix	0	Poland	1
Atlas		1994	1979	Perdix	perdix	0	Russia	1
Atlas		1993	1971	Perdix	perdix	0	Ukraine	1
Atlas		1994	1979	Perdix	perdix	0	Ukraine	1
Atlas		1994	1979	Perdix	perdix	0	Ukraine	1
Atlas	1985			Perdix	perdix	0	Russia	1
Atlas	1985			Perdix	perdix	0	Russia	1
Atlas	1985			Perdix	perdix	0	Russia	1
Atlas		1994	1979	Perdix	perdix	0	Ukraine	1
Atlas	1985			Lagopus	mutus	0	Russia	1
Atlas	1985			Lagopus	mutus	0	Russia	1
Atlas	1985			Lagopus	mutus	0	Russia	1
Atlas	1985			Lagopus	mutus	0	Russia	1
Atlas	1985			Lagopus	mutus	0	Russia	1
Atlas	1985			Lagopus	mutus	0	Svalbard	1
Atlas	1985			Lagopus	mutus	0	Svalbard	1
Atlas	1985			Lagopus	mutus	0	Svalbard	1
Atlas	1985			Lagopus	mutus	0	Svalbard	1
Atlas	1985			Lagopus	mutus	0	Svalbard	1
Atlas	1985			Lagopus	mutus	0	Svalbard	1
Atlas		1993	1979	Lagopus	mutus	0	France	1
Atlas		1990	1985	Lagopus	mutus	0	France	1
Atlas		1993	1979	Lagopus	mutus	0	France	1
Atlas		1991	1984	Lagopus	mutus	0	Austria	1
Atlas		1991	1984	Lagopus	mutus	0	Austria	1
Atlas		1991	1984	Lagopus	mutus	0	Austria	1
Atlas		1991	1985	Lagopus	mutus	0	Sweden	1
Atlas		1991	1985	Lagopus	mutus	0	Sweden	1
Atlas		1991	1985	Lagopus	mutus	0	Norway	1
Atlas		1991	1985	Lagopus	mutus	0	Finland	1
Atlas		1991	1985	Lagopus	mutus	0	Finland	1
Atlas	1985			Coturnix	coturnix	0	Portugal	1
Atlas	1985			Coturnix	coturnix	0	Portugal	1
Atlas		1993	1979	Coturnix	coturnix	0	Spain	1
Atlas		1990	1977	Coturnix	coturnix	0	Portugal	1
Atlas		1993	1979	Coturnix	coturnix	0	Spain	1
Atlas		1993	1979	Coturnix	coturnix	0	France	1
Atlas		1993	1979	Coturnix	coturnix	0	Spain	1
Atlas		1990	1985	Coturnix	coturnix	0	Spain	1
Atlas		1993	1979	Coturnix	coturnix	0	France	1
Atlas		1993	1979	Coturnix	coturnix	0	France	1
Atlas		1993	1979	Coturnix	coturnix	0	France	1
Atlas		1993	1978	Coturnix	coturnix	0	Italy	1
Atlas		1991	1978	Coturnix	coturnix	0	Czech Republic	1
Atlas	1985			Coturnix	coturnix	0	Denmark	1
Atlas		1989	1984	Coturnix	coturnix	0	Denmark	1
Atlas		1991	1978	Coturnix	coturnix	0	Germany	1
Atlas		1991	1978	Coturnix	coturnix	0	Germany	1
Atlas		1991	1978	Coturnix	coturnix	0	Germany	1
Atlas		1993	1978	Coturnix	coturnix	0	Italy	1
Atlas		1992	1978	Coturnix	coturnix	0	Hungary	1
Atlas		1991	1980	Coturnix	coturnix	0	Macedonia	1
Atlas		1994	1984	Coturnix	coturnix	0	Greece	1
Atlas		1994	1984	Coturnix	coturnix	0	Macedonia	1
Atlas		1990	1979	Coturnix	coturnix	0	Bulgaria	1
Atlas		1993	1976	Coturnix	coturnix	0	Romania	1
Atlas		1993	1976	Coturnix	coturnix	0	Romania	1
Atlas		1991	1978	Coturnix	coturnix	0	Poland	1
Atlas		1994	1979	Coturnix	coturnix	0	Ukraine	1
Atlas		1993	1971	Coturnix	coturnix	0	Byelarus	1
Atlas		1993	1984	Coturnix	coturnix	0	Serbia	1
Atlas		1993	1976	Coturnix	coturnix	0	Romania	1
Atlas		1993	1971	Coturnix	coturnix	0	Byelarus	1
Atlas		1993	1971	Coturnix	coturnix	0	Byelarus	1
Atlas		1989	1984	Coturnix	coturnix	0	Estonia	1
Atlas		1989	1984	Coturnix	coturnix	0	Russia	1
Atlas		1993	1971	Coturnix	coturnix	0	Byelarus	1
Atlas	1985			Coturnix	coturnix	0	Russia	1
Atlas	1985			Coturnix	coturnix	0	Russia	1
Atlas		1994	1979	Coturnix	coturnix	0	Ukraine	1
Atlas		1994	1979	Coturnix	coturnix	0	Ukraine	1
Atlas		1994	1979	Coturnix	coturnix	0	Russia	1
Atlas		1994	1979	Coturnix	coturnix	0	Russia	1
Atlas	1985			Coturnix	coturnix	0	Russia	1
Atlas	1992			Coturnix	coturnix	0	Russia	1
Atlas	1985			Coturnix	coturnix	0	Russia	1
Atlas		1994	1979	Coturnix	coturnix	0	Ukraine	1
Atlas		1990	1984	Alectoris	rufa	0	Ireland	1
Atlas		1993	1979	Alectoris	rufa	0	Spain	1
Atlas		1993	1979	Alectoris	rufa	0	Spain	1
Atlas		1993	1979	Alectoris	rufa	0	Spain	1
Atlas		1990	1977	Alectoris	rufa	0	Spain	1
Atlas		1990	1985	Alectoris	rufa	0	France	1
Atlas		1990	1985	Tetrastes	bonasia	0	France	1
Atlas		1993	1979	Tetrastes	bonasia	0	France	1
Atlas		1990	1985	Tetrastes	bonasia	0	France	1
Atlas		1991	1984	Tetrastes	bonasia	0	Austria	1
Atlas		1991	1984	Tetrastes	bonasia	0	Austria	1
Atlas		1991	1984	Tetrastes	bonasia	0	Austria	1
Atlas		1991	1984	Tetrastes	bonasia	0	Austria	1
Atlas		1991	1984	Tetrastes	bonasia	0	Czech Republic	1
Atlas		1991	1984	Tetrastes	bonasia	0	Austria	1
Atlas		1990	1979	Tetrastes	bonasia	0	Bulgaria	1
Atlas		1990	1979	Tetrastes	bonasia	0	Bulgaria	1
Atlas		1990	1979	Tetrastes	bonasia	0	Bulgaria	1
Atlas		1993	1976	Tetrastes	bonasia	0	Romania	1
Atlas		1994	1979	Tetrastes	bonasia	0	Ukraine	1
Atlas		1992	1978	Tetrastes	bonasia	0	Hungary	1
Atlas		1992	1978	Tetrastes	bonasia	0	Hungary	1
Atlas		1989	1984	Tetrastes	bonasia	0	Slovakia	1
Atlas		1989	1984	Tetrastes	bonasia	0	Slovakia	1
Atlas		1993	1971	Tetrastes	bonasia	0	Byelarus	1
Atlas		1993	1971	Tetrastes	bonasia	0	Byelarus	1
Atlas		1989	1984	Tetrastes	bonasia	0	Russia	1
Atlas		1993	1971	Tetrastes	bonasia	0	Byelarus	1
Atlas		1993	1971	Tetrastes	bonasia	0	Byelarus	1
Atlas		1993	1971	Tetrastes	bonasia	0	Byelarus	1
Atlas		1989	1984	Tetrastes	bonasia	0	Lithuania	1
Atlas		1993	1971	Tetrastes	bonasia	0	Lithuania	1
Atlas		1993	1971	Tetrastes	bonasia	0	Byelarus	1
Atlas		1991	1985	Tetrastes	bonasia	0	Russia	1
Atlas		1991	1985	Tetrastes	bonasia	0	Finland	1
Atlas		1991	1985	Tetrastes	bonasia	0	Russia	1
Atlas		1991	1985	Tetrastes	bonasia	0	Finland	1
Atlas		1991	1985	Tetrastes	bonasia	0	Finland	1
Atlas		1989	1984	Tetrastes	bonasia	0	Estonia	1
Atlas		1989	1984	Tetrastes	bonasia	0	Latvia	1
Atlas		1989	1984	Tetrastes	bonasia	0	Latvia	1
Atlas		1989	1984	Tetrastes	bonasia	0	Latvia	1
Atlas		1991	1985	Tetrastes	bonasia	0	Sweden	1
Atlas		1991	1985	Tetrastes	bonasia	0	Sweden	1
Atlas		1991	1985	Tetrastes	bonasia	0	Sweden	1
Atlas		1991	1985	Tetrastes	bonasia	0	Sweden	1
Atlas		1991	1985	Tetrastes	bonasia	0	Sweden	1
Atlas		1992	1985	Tetrastes	bonasia	0	Sweden	1
Atlas		1994	1979	Phasianus	colchicus	0	Ukraine	1
Atlas	1985			Phasianus	colchicus	0	Russia	1
Atlas	1985			Phasianus	colchicus	0	Russia	1
Atlas		1989	1984	Phasianus	colchicus	0	Germany	1
Atlas		1991	1978	Phasianus	colchicus	0	Germany	1
Atlas		1993	1971	Phasianus	colchicus	0	Lithuania	1
Atlas		1993	1971	Phasianus	colchicus	0	Ukraine	1
Atlas		1994	1979	Phasianus	colchicus	0	Ukraine	1
Atlas		1991	1985	Phasianus	colchicus	0	Netherlands	1
Atlas		1991	1978	Phasianus	colchicus	0	Germany	1
Atlas		1991	1978	Phasianus	colchicus	0	Germany	1
Atlas		1990	1985	Phasianus	colchicus	0	Spain	1
Atlas		1990	1985	Phasianus	colchicus	0	France	1
Atlas		1990	1985	Phasianus	colchicus	0	France	1
Atlas		1993	1979	Phasianus	colchicus	0	France	1
Atlas		1991	1984	Phasianus	colchicus	0	Switzerland	1
Atlas		1991	1984	Phasianus	colchicus	0	Czech Republic	1
Atlas		1989	1983	Phasianus	colchicus	0	Croatia	1
Atlas		1989	1983	Phasianus	colchicus	0	Slovenia	1
Atlas		1992	1978	Phasianus	colchicus	0	Hungary	1
Atlas		1993	1976	Phasianus	colchicus	0	Romania	1
Atlas		1993	1976	Phasianus	colchicus	0	Romania	1
Atlas		1990	1979	Phasianus	colchicus	0	Bulgaria	1
Atlas		1990	1979	Phasianus	colchicus	0	Bulgaria	1
Atlas		1990	1979	Phasianus	colchicus	0	Bulgaria	1
Atlas		1993	1976	Phasianus	colchicus	0	Romania	1
Atlas		1993	1976	Phasianus	colchicus	0	Romania	1
Atlas		1993	1978	Alectoris	graeca	0	Italy	1
Atlas		1993	1978	Alectoris	graeca	0	Switzerland	1
Atlas		1991	1984	Alectoris	graeca	0	Italy	1
Atlas		1991	1984	Alectoris	graeca	0	Germany	1
Atlas		1991	1984	Alectoris	graeca	0	Austria	1
Atlas		1989	1983	Alectoris	graeca	0	Slovenia	1
Atlas		1990	1984	Lagopus	lagopus	0	Ireland	1
Atlas		1991	1985	Lagopus	lagopus	0	Norway	1
Atlas		1991	1985	Lagopus	lagopus	0	Sweden	1
Atlas		1991	1985	Lagopus	lagopus	0	Sweden	1
Atlas		1991	1985	Lagopus	lagopus	0	Sweden	1
Atlas		1991	1985	Lagopus	lagopus	0	Sweden	1
Atlas		1991	1985	Lagopus	lagopus	0	Sweden	1
Atlas		1991	1985	Lagopus	lagopus	0	Finland	1
Atlas		1991	1985	Lagopus	lagopus	0	Norway	1
Atlas		1991	1985	Lagopus	lagopus	0	Norway	1
Atlas		1991	1985	Lagopus	lagopus	0	Finland	1
Atlas		1991	1985	Lagopus	lagopus	0	Finland	1
Atlas		1991	1985	Lagopus	lagopus	0	Russia	1
Atlas		1991	1985	Lagopus	lagopus	0	Finland	1
Atlas		1993	1971	Lagopus	lagopus	0	Byelarus	1
Atlas	1985			Lagopus	lagopus	0	Russia	1
Atlas		1993	1971	Lagopus	lagopus	0	Byelarus	1
Atlas	1985			Lagopus	lagopus	0	Russia	1
Literature	1978			Perdix	perdix	0	United Kingdom	1
Literature	1978			Phasianus	colchicus	0	United Kingdom	1
Literature	1979			Lagopus	lagopus	0	United Kingdom	1
Literature	1979			Lagopus	lagopus	0	United Kingdom	1
Literature	1983	1984	1982	Lyrurus	tetrix	0	United Kingdom	1
Literature	1983	1984	1982	Lyrurus	tetrix	0	United Kingdom	1
Literature	1980			Lagopus	mutus	0	United Kingdom	1
Literature	1980			Lyrurus	tetrix	0	United Kingdom	1
Literature	1981			Tetrao	urogallus	0	United Kingdom	1
Literature	1981			Perdix	perdix	0	United Kingdom	1
Literature	1981			Coturnix	coturnix	0	United Kingdom	1
Literature	1980			Tetrao	urogallus	0	United Kingdom	1
Literature	1974			Alectoris	rufa	0	United Kingdom	1
Literature	1981			Lagopus	lagopus	0	United Kingdom	1
Literature	1981			Lagopus	mutus	0	United Kingdom	1
Literature	1979			Lagopus	mutus	0	United Kingdom	1
Literature	1979			Perdix	perdix	0	United Kingdom	1
Literature	1977			Perdix	perdix	0	United Kingdom	1
Literature	1980			Lagopus	lagopus	0	United Kingdom	1
Literature	1980			Perdix	perdix	0	United Kingdom	1
Museum	1906			Tetrao	urogallus	0	Norway	1
Museum	1933			Tetrao	urogallus	0	Norway	1
Museum	1905			Tetrao	urogallus	0	Norway	1
Museum	1879			Lyrurus	tetrix	0	Austria	1
Museum	1863			Lyrurus	tetrix	0	Austria	1
Museum	1914			Lyrurus	tetrix	0	Germany	1
Museum	1948			Lyrurus	tetrix	0	Austria	1
Museum	1963			Tetrao	urogallus	0	Switzerland	1
Museum	1965			Coturnix	coturnix	0	Switzerland	1
Museum	1896			Ammoperdix	heyi	0	Israel	1
Museum	1910			Lagopus	mutus	0	Sweden	1
Museum	1922			Tetrao	urogallus	0	Sweden	1
Museum	1924			Lagopus	mutus	0	Sweden	1
Museum	1927			Tetrastes	bonasia	0	Sweden	1
Museum	1928			Lyrurus	tetrix	0	Sweden	1
Museum	1931			Perdix	perdix	0	Sweden	1
Museum	1986			Coturnix	coturnix	0	Sweden	1
Museum	1913			Phasianus	colchicus	0	United Kingdom	1
Museum	1918			Phasianus	colchicus	0	United Kingdom	1
Museum	1937			Alectoris	graeca	0	Switzerland	1
Museum	1926			Alectoris	graeca	0	Austria	1
Museum	1949			Alectoris	rufa	0	France	1
Museum	1949			Alectoris	rufa	0	France	1
Museum	1943			Lagopus	mutus	0	Sweden	1
Museum	1978			Lyrurus	tetrix	0	Switzerland	1
Museum	1881			Ammoperdix	heyi	0	Israel	1
Museum	1881			Ammoperdix	heyi	0	Israel	1
Museum	1881			Ammoperdix	heyi	0	Israel	1
Museum	1881			Ammoperdix	heyi	0	Egypt	1
Museum	1864			Ammoperdix	heyi	0	Israel	1
Museum	1881			Ammoperdix	heyi	0	Israel	1
Museum	1881			Ammoperdix	heyi	0	Israel	1
Museum	1881			Ammoperdix	heyi	0	Israel	1
Museum	1881			Ammoperdix	heyi	0	Egypt	1
Museum	1864			Ammoperdix	heyi	0	Israel	1
Museum	1881			Polyplectron	chalcurum	0	Indonesia	1
Museum	1894			Coturnix	coturnix	0	United Kingdom	1
Museum	1894			Coturnix	coturnix	0	United Kingdom	1
Museum	1925			Gallus	lafayettii	0	Sri Lanka	1
Museum	1895			Haematortyx	sanguiniceps	0	Malaysia	1
Museum	1866			Lagopus	lagopus	0	United Kingdom	1
Museum	1866			Lagopus	lagopus	0	United Kingdom	1
Museum	1866			Lagopus	lagopus	0	United Kingdom	1
Museum	1866			Lagopus	lagopus	0	United Kingdom	1
Museum	1953			Arborophila	torqueola	0	Nepal	1
Museum	1881			Lagopus	lagopus	0	Ireland	1
Museum	1896			Ammoperdix	heyi	0	Israel	1
Museum	1887			Megapodius	cumingii	0	Philippines	1
Museum	1934			Arborophila	torqueola	0	Bhutan	1
Museum	1923			Arborophila	torqueola	0	India	1
Museum	1934			Arborophila	torqueola	0	Bhutan	1
Museum	1929			Arborophila	torqueola	0	India	1
Museum	1874			Arborophila	chloropus	0	Thailand	1
Museum	1924			Arborophila	chloropus	0	Thailand	1
Museum	1916			Arborophila	javanica	0	Indonesia	1
Museum	1916			Arborophila	javanica	0	Indonesia	1
Museum	1916			Arborophila	javanica	0	Indonesia	1
Museum	1916			Arborophila	javanica	0	Indonesia	1
Museum	1914			Arborophila	rubrirostris	0	Indonesia	1
Museum	1914			Arborophila	rubrirostris	0	Indonesia	1
Museum	1914			Arborophila	rubrirostris	0	Indonesia	1
Museum	1914			Arborophila	rubrirostris	0	Indonesia	1
Museum	1914			Arborophila	rubrirostris	0	Indonesia	1
Museum	1924			Arborophila	rufogularis	0	Myanmar (Burma)	1
Museum	1924			Arborophila	rufogularis	0	Myanmar (Burma)	1
Museum	1924			Arborophila	rufogularis	0	Myanmar (Burma)	1
Museum	1906			Arborophila	crudigularis	0	Taiwan	1
Museum	1906			Arborophila	crudigularis	0	Taiwan	1
Museum	1906			Arborophila	crudigularis	0	Taiwan	1
Museum	1914			Arborophila	rubrirostris	0	Indonesia	1
Museum	1914			Arborophila	rubrirostris	0	Indonesia	1
Museum	1924			Arborophila	brunneopectus	0	Thailand	1
Museum	1874			Arborophila	brunneopectus	0	Thailand	1
Museum	1924			Arborophila	brunneopectus	0	Thailand	1
Museum	1926			Arborophila	brunneopectus	0	Vietnam	1
Museum	1935			Arborophila	hyperythra	0	Malaysia	1
Museum	1908			Arborophila	campbelli	1	Malaysia	1
Museum	2000			Arborophila	cambodiana	1	Cambodia	1
Museum	1927			Arborophila	cambodiana	1	Cambodia	1
Museum	1927			Arborophila	cambodiana	1	Cambodia	1
Museum		1896	1893	Arborophila	hyperythra	0	Malaysia	1
Museum	1893			Arborophila	hyperythra	0	Malaysia	1
Museum		1896	1893	Arborophila	hyperythra	0	Malaysia	1
Museum	1894			Arborophila	hyperythra	0	Malaysia	1
Museum		1896	1893	Arborophila	hyperythra	0	Malaysia	1
Museum	1894			Arborophila	hyperythra	0	Malaysia	1
Museum	1894			Arborophila	hyperythra	0	Malaysia	1
Museum	1894			Arborophila	hyperythra	0	Malaysia	1
Museum		1896	1893	Arborophila	hyperythra	0	Malaysia	1
Museum	1894			Arborophila	hyperythra	0	Malaysia	1
Museum		1896	1893	Arborophila	hyperythra	0	Malaysia	1
Museum		1896	1893	Arborophila	hyperythra	0	Malaysia	1
Museum	1895			Arborophila	hyperythra	0	Malaysia	1
Museum	1895			Arborophila	hyperythra	0	Malaysia	1
Museum		1896	1893	Arborophila	hyperythra	0	Malaysia	1
Museum	1924			Arborophila	chloropus	0	Thailand	1
Museum	1927			Arborophila	chloropus	0	Cambodia	1
Museum	1956			Arborophila	charltonii	0	Malaysia	1
Museum	1895			Haematortyx	sanguiniceps	0	Malaysia	1
Museum	1895			Haematortyx	sanguiniceps	0	Malaysia	1
Museum		1896	1893	Haematortyx	sanguiniceps	0	Malaysia	1
Museum	1895			Haematortyx	sanguiniceps	0	Malaysia	1
Museum	1895			Haematortyx	sanguiniceps	0	Malaysia	1
Museum	1959			Rollulus	rouloul	0	Malaysia	1
Museum	1956			Rollulus	rouloul	0	Malaysia	1
Museum	1902			Rollulus	rouloul	0	Malaysia	1
Museum	1905			Rollulus	rouloul	0	Malaysia	1
Museum	1902			Rollulus	rouloul	0	Malaysia	1
Museum	1905			Rollulus	rouloul	0	Malaysia	1
Museum		1905	1899	Rollulus	rouloul	0	Malaysia	1
Museum	1905			Rollulus	rouloul	0	Malaysia	1
Museum	1905			Rollulus	rouloul	0	Malaysia	1
Museum	1902			Rollulus	rouloul	0	Malaysia	1
Museum	1902			Rollulus	rouloul	0	Malaysia	1
Literature	2004			Alectoris	barbara	0	Tunisia	1
Literature	2004			Francolinus	francolinus	0	India	1
Literature	1999			Tetrao	urogallus	0	United Kingdom	1
Literature	2004			Pavo	cristatus	0	India	1
Literature	2004			Pavo	cristatus	0	India	1
Literature	2000			Pavo	cristatus	0	Nepal	1
Literature	1995			Coturnix	coturnix	0	Spain	1
Literature	2002			Perdix	perdix	0	United Kingdom	1
Literature	1989			Perdix	perdix	0	United Kingdom	1
Literature	1990			Perdix	perdix	0	United Kingdom	1
Literature	1998			Perdix	perdix	0	United Kingdom	1
Literature	2002			Perdix	perdix	0	United Kingdom	1
Literature	1993			Perdix	perdix	0	United Kingdom	1
Literature	2004			Francolinus	pondicerianus	0	India	1
Literature	2000			Lophura	leucomelanos	0	Nepal	1
Literature	2004			Galloperdix	lunulata	0	India	1
Literature	2003			Lagopus	lagopus	0	Sweden	1
Literature	2002			Lagopus	lagopus	0	United Kingdom	1
Literature	2000			Lagopus	lagopus	0	United Kingdom	1
Literature	2002			Lagopus	lagopus	0	United Kingdom	1
Literature	2003			Lagopus	lagopus	0	United Kingdom	1
Literature	2004			Gallus	gallus	0	India	1
Literature	2000			Gallus	gallus	0	Nepal	1
Literature	1994			Alectoris	rufa	0	Spain	1
Literature	1997			Lyrurus	tetrix	0	Romania	1
Literature	1991			Lagopus	lagopus	0	United Kingdom	1
Literature	1991			Lagopus	mutus	0	United Kingdom	1
Literature	1991			Lagopus	mutus	0	United Kingdom	1
Literature	1999			Tetrao	urogallus	0	United Kingdom	1
Literature	1999			Lagopus	lagopus	0	United Kingdom	1
Literature	1999			Lagopus	mutus	0	United Kingdom	1
Literature	1997			Tetrao	urogallus	0	United Kingdom	1
Literature	1990			Lagopus	mutus	0	United Kingdom	1
Literature	1996			Lagopus	lagopus	0	United Kingdom	1
Literature	1996			Lagopus	lagopus	0	United Kingdom	1
Literature	1996			Lagopus	mutus	0	United Kingdom	1
Literature	1984			Lagopus	mutus	0	United Kingdom	1
Literature	1984			Lyrurus	tetrix	0	United Kingdom	1
Literature	1995			Lagopus	lagopus	0	United Kingdom	1
Literature	2001			Tetrao	urogallus	0	United Kingdom	1
Literature	1991			Perdix	perdix	0	United Kingdom	1
Literature	1999			Lyrurus	tetrix	0	United Kingdom	1
Literature	1999			Lyrurus	tetrix	0	United Kingdom	1
Literature	1995			Lagopus	mutus	0	United Kingdom	1
Literature	1997			Lyrurus	tetrix	0	United Kingdom	1
Literature	1997			Lyrurus	tetrix	0	United Kingdom	1
Literature	1979			Lagopus	lagopus	0	Norway	1
Literature	1995			Lyrurus	tetrix	0	United Kingdom	1
Literature	1995			Tetrao	urogallus	0	United Kingdom	1
Literature	1982			Lagopus	lagopus	0	United Kingdom	1
Literature	1982			Lagopus	mutus	0	United Kingdom	1
Literature	1982			Lyrurus	tetrix	0	United Kingdom	1
Literature	1998			Tetrao	urogallus	0	United Kingdom	1
Literature	2000			Lagopus	lagopus	0	United Kingdom	1
Literature	2000			Lagopus	lagopus	0	United Kingdom	1
Literature	2000			Lagopus	mutus	0	United Kingdom	1
Literature	2000			Tetrao	urogallus	0	United Kingdom	1
Literature	1987			Lyrurus	tetrix	0	United Kingdom	1
Literature	1987			Perdix	perdix	0	United Kingdom	1
Literature	2000			Tetrao	urogallus	0	United Kingdom	1
Literature	1997			Lagopus	mutus	0	United Kingdom	1
Literature	1998			Lyrurus	tetrix	0	United Kingdom	1
Literature	1982			Coturnix	coturnix	0	United Kingdom	1
Literature	1996			Tetrao	urogallus	0	United Kingdom	1
Literature	1992			Lagopus	mutus	0	United Kingdom	1
Literature	1999			Perdix	perdix	0	United Kingdom	1
Literature	1982			Tetrao	urogallus	0	United Kingdom	1
Literature	1982			Tetrao	urogallus	0	United Kingdom	1
Literature	1982			Phasianus	colchicus	0	United Kingdom	1
Literature	1983			Lagopus	mutus	0	United Kingdom	1
Literature	1983			Lagopus	mutus	0	United Kingdom	1
Literature	1990			Coturnix	coturnix	0	United Kingdom	1
Literature	1990			Coturnix	coturnix	0	United Kingdom	1
Literature	1994			Coturnix	coturnix	0	United Kingdom	1
Literature	2000			Lyrurus	tetrix	0	United Kingdom	1
Literature	1987			Lagopus	mutus	0	United Kingdom	1
Literature	1998			Lagopus	lagopus	0	United Kingdom	1
Literature	1998			Lagopus	mutus	0	United Kingdom	1
Literature	1998			Lagopus	mutus	0	United Kingdom	1
Literature	1998			Perdix	perdix	0	United Kingdom	1
Literature	1993			Lagopus	mutus	0	United Kingdom	1
Literature	1993			Lagopus	lagopus	0	Norway	1
Literature	1983			Coturnix	coturnix	0	United Kingdom	1
Literature	1984			Lagopus	lagopus	0	United Kingdom	1
Literature	1984			Lagopus	lagopus	0	United Kingdom	1
Literature	1984			Perdix	perdix	0	United Kingdom	1
Literature	1987			Coturnix	coturnix	0	United Kingdom	1
Literature	1990			Coturnix	coturnix	0	United Kingdom	1
Literature	1993			Lagopus	lagopus	0	United Kingdom	1
Literature	1993			Lyrurus	tetrix	0	United Kingdom	1
Literature	1993			Tetrao	urogallus	0	United Kingdom	1
Literature	1993			Coturnix	coturnix	0	United Kingdom	1
Literature	1994			Tetrao	urogallus	0	United Kingdom	1
Literature	1965			Pavo	muticus	1	Indonesia	1
Literature	1986			Pavo	muticus	1	Indonesia	1
Literature	1991			Pavo	cristatus	0	Sri Lanka	1
Literature	1993			Pavo	cristatus	0	India	1
Literature	1993			Pavo	cristatus	0	India	1
Museum	1985			Haematortyx	sanguiniceps	0	Malaysia	1
Literature	1993			Francolinus	francolinus	0	India	1
Literature	1993			Pavo	cristatus	0	India	1
Literature	1993			Pavo	muticus	1	Thailand	1
Museum	1873			Alectoris	graeca	0	Greece	1
Museum	1876			Alectoris	graeca	0	Greece	1
Literature	1991			Arborophila	rubrirostris	0	Indonesia	1
Literature	1991			Arborophila	rubrirostris	0	Indonesia	1
Literature	1989			Caloperdix	oculea	0	Indonesia	1
Literature	1995			Caloperdix	oculea	0	Indonesia	1
Literature	1984			Rollulus	rouloul	0	Indonesia	1
Literature	1985			Rollulus	rouloul	0	Indonesia	1
Literature		1989	1988	Lophura	ignita	0	Indonesia	1
Literature	1993			Gallus	gallus	0	Indonesia	1
Literature		1999	1997	Gallus	gallus	0	Indonesia	1
Literature		1997	1990	Gallus	gallus	0	Indonesia	1
Literature		1999	1997	Pavo	muticus	1	Indonesia	1
Museum	1931			Ithaginis	cruentus	0	Myanmar (Burma)	1
Museum	1933			Ithaginis	cruentus	0	Bhutan	1
Museum	1926			Ithaginis	cruentus	0	Myanmar (Burma)	1
Museum	1926			Ithaginis	cruentus	0	Myanmar (Burma)	1
Museum	1933			Galloperdix	spadicea	0	India	1
Museum	1924			Ithaginis	cruentus	0	China	1
Museum	1933			Ithaginis	cruentus	0	Bhutan	1
Museum	1933			Ithaginis	cruentus	0	Bhutan	1
Museum	1931			Ithaginis	cruentus	0	Myanmar (Burma)	1
Museum	1933			Ithaginis	cruentus	0	Bhutan	1
Museum	1933			Ithaginis	cruentus	0	Bhutan	1
Museum	1933			Ithaginis	cruentus	0	Bhutan	1
Museum	1962			Pavo	muticus	1	Thailand	1
Museum	1922			Tragopan	satyra	0	China	1
Museum	1918			Tragopan	satyra	0	China	1
Museum	1918			Tragopan	satyra	0	China	1
Museum	1922			Tragopan	satyra	0	China	1
Museum	1934			Tragopan	satyra	0	Bhutan	1
Museum	1949			Lophophorus	impejanus	0	Nepal	1
Museum	1879			Tragopan	blythii	1	India	1
Museum	1935			Lophophorus	impejanus	0	Nepal	1
Museum	1949			Lophophorus	impejanus	0	Nepal	1
Museum	1934			Lophophorus	impejanus	0	Bhutan	1
Museum	1931			Tragopan	temminckii	0	Myanmar (Burma)	1
Literature	2000			Francolinus	gularis	1	Nepal	1
Literature	2000			Francolinus	gularis	1	Nepal	1
Literature	2000			Francolinus	gularis	1	Nepal	1
Literature	2000			Francolinus	gularis	1	Nepal	1
Literature	2000			Francolinus	gularis	1	Nepal	1
Literature	2000			Francolinus	gularis	1	Nepal	1
Literature	2000			Francolinus	gularis	1	Nepal	1
Literature	2000			Francolinus	gularis	1	Nepal	1
Literature	2000			Francolinus	gularis	1	Nepal	1
Literature	2000			Francolinus	gularis	1	Nepal	1
Literature	2000			Francolinus	gularis	1	Nepal	1
Literature	1995			Francolinus	gularis	1	Nepal	1
Literature	1995			Francolinus	gularis	1	Nepal	1
Literature		1978	1977	Francolinus	gularis	1	Nepal	1
Literature	1999			Francolinus	gularis	1	Nepal	1
Literature	1999			Francolinus	gularis	1	Nepal	1
Literature	1999			Francolinus	gularis	1	Nepal	1
Literature	1999			Francolinus	gularis	1	Nepal	1
Literature	1999			Francolinus	gularis	1	Nepal	1
Literature	1999			Francolinus	gularis	1	Nepal	1
Literature	1999			Francolinus	gularis	1	Nepal	1
Literature	1999			Francolinus	gularis	1	Nepal	1
Literature	1999			Francolinus	gularis	1	Nepal	1
Literature	1999			Francolinus	gularis	1	Nepal	1
Literature	1999			Francolinus	gularis	1	Nepal	1
Literature	1999			Francolinus	gularis	1	Nepal	1
Literature	1999			Francolinus	gularis	1	Nepal	1
Literature	1999			Francolinus	gularis	1	Nepal	1
Literature	1999			Francolinus	gularis	1	Nepal	1
Literature	1999			Francolinus	gularis	1	Nepal	1
Literature	1999			Francolinus	gularis	1	Nepal	1
Literature	1989			Francolinus	gularis	1	Nepal	1
Literature	1990			Francolinus	gularis	1	Nepal	1
Literature	1998			Lophophorus	impejanus	0	Bhutan	1
Literature	1957			Francolinus	gularis	1	Nepal	1
Literature	2000			Francolinus	gularis	1	Nepal	1
Literature	2000			Francolinus	gularis	1	Nepal	1
Literature	2000			Tragopan	melanocephala	1	India	1
Literature	2000			Tragopan	melanocephala	1	India	1
Literature	2000			Tragopan	melanocephala	1	India	1
Literature	2000			Tragopan	melanocephala	1	India	1
Literature	2000			Tragopan	melanocephala	1	India	1
Literature	2000			Catreus	wallichii	1	India	1
Literature	2000			Catreus	wallichii	1	India	1
Literature	2000			Catreus	wallichii	1	India	1
Literature	2000			Catreus	wallichii	1	India	1
Literature	2000			Catreus	wallichii	1	India	1
Literature	2000			Catreus	wallichii	1	India	1
Literature	2000			Catreus	wallichii	1	India	1
Literature	2000			Catreus	wallichii	1	India	1
Literature	2000			Catreus	wallichii	1	India	1
Literature	2000			Catreus	wallichii	1	India	1
Literature	1995			Tragopan	blythii	1	Myanmar (Burma)	1
Literature	1997			Ithaginis	cruentus	0	Myanmar (Burma)	1
Literature	1995			Syrmaticus	humiae	0	Myanmar (Burma)	1
Literature	2000			Lophura	leucomelanos	0	Bangladesh	1
Literature	2000			Lophura	leucomelanos	0	Bangladesh	1
Literature	1999			Arborophila	brunneopectus	0	Cambodia	1
Literature	2000			Arborophila	brunneopectus	0	Cambodia	1
Literature	1999			Arborophila	brunneopectus	0	Cambodia	1
Literature	2000			Arborophila	brunneopectus	0	Cambodia	1
Literature	1999			Arborophila	cambodiana	1	Cambodia	1
Literature	2000			Arborophila	cambodiana	1	Cambodia	1
Literature	2000			Arborophila	cambodiana	1	Cambodia	1
Literature	2000			Arborophila	cambodiana	1	Cambodia	1
Literature	1998			Lophura	nycthemera	0	Cambodia	1
Literature	1998			Lophura	nycthemera	0	Cambodia	1
Literature	2000			Lophura	nycthemera	0	Cambodia	1
Literature	1999			Lophura	diardi	0	Cambodia	1
Literature		2001	1998	Lophura	diardi	0	Cambodia	1
Literature	2000			Lophura	diardi	0	Cambodia	1
Literature	2000			Lophura	diardi	0	Cambodia	1
Literature	2000			Lophura	diardi	0	Cambodia	1
Literature	2000			Lophura	diardi	0	Cambodia	1
Literature	2000			Polyplectron	germaini	0	Cambodia	1
Literature	2000			Polyplectron	germaini	0	Cambodia	1
Literature	2000			Polyplectron	germaini	0	Cambodia	1
Literature	2000			Polyplectron	bicalcaratum	0	Cambodia	1
Literature	1998			Pavo	muticus	1	Cambodia	1
Literature	1998			Pavo	muticus	1	Cambodia	1
Literature	1998			Pavo	muticus	1	Cambodia	1
Literature	2000			Pavo	muticus	1	Cambodia	1
Literature	2000			Pavo	muticus	1	Cambodia	1
Literature	2000			Pavo	muticus	1	Cambodia	1
Literature	2000			Pavo	muticus	1	Cambodia	1
Literature			1990	Tragopan	melanocephala	1	India	1
Literature		1999	1994	Lophophorus	impejanus	0	India	1
Literature		1999	1994	Lophophorus	impejanus	0	India	1
Literature		1999	1994	Lophophorus	impejanus	0	India	1
Literature		1999	1994	Lophophorus	impejanus	0	India	1
Literature		1999	1994	Lophophorus	impejanus	0	India	1
Literature		1999	1994	Catreus	wallichii	1	India	1
Literature		1999	1994	Catreus	wallichii	1	India	1
Literature		1999	1994	Catreus	wallichii	1	India	1
Literature		1999	1994	Catreus	wallichii	1	India	1
Literature		2000	1999	Polyplectron	emphanum	1	Philippines	1
Literature		2000	1999	Polyplectron	emphanum	1	Philippines	1
Literature	1999			Arborophila	rufogularis	0	Nepal	1
Literature	1999			Gallus	gallus	0	Nepal	1
Literature	1999			Pavo	cristatus	0	Nepal	1
Literature	1999			Lophura	leucomelanos	0	Nepal	1
Literature	1999			Francolinus	francolinus	0	Nepal	1
Literature	1935			Francolinus	gularis	1	Nepal	1
Literature	2000			Francolinus	gularis	1	Nepal	1
Literature	1982			Coturnix	coturnix	0	Nepal	1
Literature	1987			Coturnix	coturnix	0	Nepal	1
Literature	1987			Coturnix	chinensis	0	Nepal	1
Literature	1985			Lophura	bulweri	1	Brunei	1
Literature	1990	1991		Lophura	bulweri	1	Malaysia	1
Literature	2000			Francolinus	gularis	1	Nepal	1
Literature	2000			Francolinus	gularis	1	Nepal	1
Literature	2000			Francolinus	gularis	1	Nepal	1
Literature	2000			Francolinus	gularis	1	Nepal	1
Literature	1960			Coturnix	coturnix	0	Algeria	1
Museum	1931			Lophura	leucomelanos	0	India	1
Museum	1931			Lophura	leucomelanos	0	India	1
Museum	1926			Lophura	leucomelanos	0	India	1
Museum	1934			Lophura	leucomelanos	0	Bhutan	1
Museum	1934			Lophura	leucomelanos	0	Bhutan	1
Museum	1934			Lophura	leucomelanos	0	Bhutan	1
Museum	1905			Lophura	leucomelanos	0	Myanmar (Burma)	1
Museum	1905			Lophura	leucomelanos	0	Myanmar (Burma)	1
Museum	1905			Lophura	leucomelanos	0	Myanmar (Burma)	1
Museum	1905			Lophura	leucomelanos	0	Myanmar (Burma)	1
Museum	1905			Lophura	leucomelanos	0	Myanmar (Burma)	1
Literature	2001			Ithaginis	cruentus	0	Bhutan	1
Literature	1997			Tragopan	blythii	1	India	1
Literature	1997			Tragopan	blythii	1	India	1
Literature	2003			Tragopan	blythii	1	India	1
Literature	2003			Tragopan	blythii	1	India	1
Literature		2004	1999	Tragopan	satyra	0	Bhutan	1
Literature	2004			Tragopan	blythii	1	Bhutan	1
Literature	1995			Tragopan	blythii	1	India	1
Literature	1996			Tragopan	blythii	1	India	1
Literature	2000			Francolinus	gularis	1	India	1
Literature	2000			Francolinus	gularis	1	India	1
Literature	2000			Francolinus	gularis	1	India	1
Literature	2000			Francolinus	gularis	1	India	1
Literature	2000			Francolinus	gularis	1	India	1
Literature	2000			Francolinus	gularis	1	India	1
Literature	2000			Francolinus	gularis	1	India	1
Literature	2000			Francolinus	gularis	1	India	1
Literature	2000			Francolinus	gularis	1	India	1
Literature	2000			Francolinus	gularis	1	India	1
Literature	2000			Francolinus	gularis	1	India	1
Literature	2000			Francolinus	gularis	1	India	1
Literature	2000			Francolinus	gularis	1	India	1
Literature	2000			Francolinus	gularis	1	India	1
Literature	2000			Arborophila	mandellii	1	India	1
Literature	2000			Arborophila	mandellii	1	India	1
Literature	2000			Tragopan	melanocephala	1	India	1
Literature	2000			Tragopan	blythii	1	India	1
Literature	2000			Tragopan	blythii	1	India	1
Literature	2000			Tragopan	blythii	1	India	1
Literature	2000			Lophophorus	sclateri	1	India	1
Literature	2000			Catreus	wallichii	1	India	1
Literature	2000			Catreus	wallichii	1	India	1
Literature	2000			Syrmaticus	humiae	0	India	1
Literature		1999	1995	Pucrasia	macrolopha	0	Pakistan	1
Literature	1999			Tragopan	melanocephala	1	India	1
Literature	1999			Tragopan	melanocephala	1	India	1
Literature	1999			Tragopan	melanocephala	1	India	1
Literature	1999			Tragopan	melanocephala	1	India	1
Literature	1999			Tragopan	melanocephala	1	India	1
Literature	1999			Tragopan	melanocephala	1	India	1
Literature	1991			Francolinus	gularis	1	Nepal	1
Literature	1991			Francolinus	gularis	1	Nepal	1
Literature	1995			Francolinus	gularis	1	India	1
Literature	1994			Francolinus	gularis	1	India	1
Literature	1999			Francolinus	gularis	1	India	1
Literature		2001	1994	Lophophorus	impejanus	0	India	1
Literature		2001	1994	Lophophorus	impejanus	0	India	1
Literature		2001	1994	Tragopan	melanocephala	1	India	1
Literature		2001	1994	Tragopan	melanocephala	1	India	1
Literature		2001	1994	Pucrasia	macrolopha	0	India	1
Literature		2001	1994	Pucrasia	macrolopha	0	India	1
Literature	1979			Catreus	wallichii	1	India	1
Literature	1979			Catreus	wallichii	1	India	1
Literature	1983			Catreus	wallichii	1	India	1
Literature	1983			Catreus	wallichii	1	India	1
Literature	1983			Catreus	wallichii	1	India	1
Literature	2004			Catreus	wallichii	1	India	1
Literature	2003			Lophura	leucomelanos	0	India	1
Literature	2003			Lophura	leucomelanos	0	India	1
Literature	1999			Tragopan	melanocephala	1	India	1
Literature	1991			Tragopan	melanocephala	1	India	1
Literature	2000			Tragopan	melanocephala	1	India	1
Literature	2000			Tragopan	melanocephala	1	India	1
Literature			1987	Francolinus	francolinus	0	India	1
Literature			1987	Francolinus	francolinus	0	India	1
Literature			1987	Francolinus	francolinus	0	India	1
Literature		1998	1994	Francolinus	gularis	1	India	1
Literature		1998	1994	Francolinus	gularis	1	India	1
Literature		1998	1996	Francolinus	gularis	1	India	1
Literature		1998	1996	Francolinus	gularis	1	India	1
Literature		1995	1990	Francolinus	gularis	1	India	1
Literature	1994			Arborophila	atrogularis	0	India	1
Literature	1999			Arborophila	mandellii	1	India	1
Literature	1994			Arborophila	mandellii	1	India	1
Literature	1994			Arborophila	mandellii	1	India	1
Literature		2000	1989	Arborophila	mandellii	1	India	1
Literature	1999			Tragopan	blythii	1	India	1
Literature	2003			Tragopan	blythii	1	India	1
Literature	2003			Tragopan	blythii	1	India	1
Literature	1999			Tragopan	blythii	1	India	1
Literature	1980			Rheinardia	ocellata	0	Malaysia	1
Literature	1984			Rheinardia	ocellata	0	Malaysia	1
Literature	1996			Rheinardia	ocellata	0	Malaysia	1
Literature	1997			Rheinardia	ocellata	0	Malaysia	1
Literature	1997			Rheinardia	ocellata	0	Malaysia	1
Museum	1906			Lophura	swinhoii	1	Taiwan	1
Museum	1880			Lophura	leucomelanos	0	Myanmar (Burma)	1
Museum	1920			Lophura	leucomelanos	0	Thailand	1
Museum	1908			Lophura	leucomelanos	0	Myanmar (Burma)	1
Museum	2000			Lophura	nycthemera	0	Cambodia	1
Museum	1927			Lophura	nycthemera	0	Cambodia	1
Museum	2000			Lophura	nycthemera	0	Cambodia	1
Literature	1995			Syrmaticus	humiae	0	Myanmar (Burma)	1
Literature	1995			Lophophorus	impejanus	0	India	1
Literature	1995			Catreus	wallichii	1	India	1
Literature	1995			Catreus	wallichii	1	India	1
Literature	1989			Rheinardia	ocellata	0	Malaysia	1
Literature	2004			Lophura	diardi	0	Cambodia	1
Literature	2004			Syrmaticus	humiae	0	Thailand	1
Literature	2004			Syrmaticus	humiae	0	Thailand	1
[truncated: 146,491 more rows]
